# Supplementary material for: Phylogeny analysis of whole protein-coding genes in metagenomic data detected an environmental gradient for the microbiota
Source: PLoS One. 2023 Feb 2;18(2):e0281288. doi: 10.1371/journal.pone.0281288 (PMC9894459; doi:10.1371/journal.pone.0281288)
Supplement: S4 Table — (XLSX) [file pone.0281288.s006.xlsx]

## Sheet: S4 Table
S4 Table. List of N1 group proteins related to nitrogen and sulfur metabolism.
Protein ID in our analysis	Organism	Protein	description
Nitrogen fixation and nitrification
D87L,gene_7155_NODE_189	Sulfurihydrogenibium subterraneum	NapA	Nitrate reductase catalytic subunit
D87L,gene_11361_NODE_447	Caldimicrobium thiodismutans	NifA	nif-specific transcriptional activator
D87L,gene_31919_NODE_4584	Sulfurihydrogenibium subterraneum	Unknown	NifB/NifX family molybdenum-iron cluster-binding protein
Sulfate metabolism
D87L,gene_24210_NODE_2280	Hydrogenobacter thermophilus	SoxB	Thiosulfohydrolase
D87L,gene_29007_NODE_3565	Sulfurihydrogenibium subterraneum	SoxZ	Thiosulfate oxidation carrier complex protein
