# Supplementary material for: Phylogeny analysis of whole protein-coding genes in metagenomic data detected an environmental gradient for the microbiota
Source: PLoS One. 2023 Feb 2;18(2):e0281288. doi: 10.1371/journal.pone.0281288 (PMC9894459; doi:10.1371/journal.pone.0281288)
Supplement: S1 File — (ZIP) [file pone.0281288.s007.zip]

Archive with 26 entries (19 files):
- S1File/
- S1File/Fig2/
- S1File/Fig2/Fig2_distance_matrix.txt
- S1File/Fig2/Fig2_newick_file.txt
- S1File/Fig2/Metagenome_list.xlsx
- S1File/Fig2/README.txt
- S1File/Fig3/
- S1File/Fig3/Fig3_distance_matrix.txt
- S1File/Fig3/Fig3_newick_file.txt
- S1File/Fig3/Metagenome_list.xlsx
- S1File/Fig3/README.txt
- S1File/Fig4/
- S1File/Fig4/Fig4_distance_matrix.txt
- S1File/Fig4/Fig4_newick_file.txt
- S1File/Fig4/README.txt
- S1File/Fig5/
- S1File/Fig5/Fig5_distance_matrix.txt
- S1File/Fig5/Fig5_newick_file.txt
- S1File/Fig5/Metagenome_list.xlsx
- S1File/Fig5/README.txt
- S1File/Fig6/
- S1File/Fig6/Fig6.xlsx
- S1File/Fig7/
- S1File/Fig7/Figs7Aand7B.xlsx
- S1File/Fig7/Figs7Cand7D.xlsx
- S1File/Fig7/Figs7Eand7F.xlsx
