# Supplementary material for: Phylogeny analysis of whole protein-coding genes in metagenomic data detected an environmental gradient for the microbiota
Source: PLoS One. 2023 Feb 2;18(2):e0281288. doi: 10.1371/journal.pone.0281288 (PMC9894459; doi:10.1371/journal.pone.0281288)
Supplement: S1 File — (ZIP) [file pone.0281288.s007.zip › S1File/Fig2/Fig2_distance_matrix.txt]

   30
G1K1        0.000000  27.15484  27.53837  22.68359  24.22727  24.28757  24.35437  27.46358  24.52483  25.92273  38.08136  37.45169  33.17853  35.65157  34.80135  37.36318  38.23649  34.94166  36.45416  36.26861  39.21019  40.41949  40.06348  39.21849  38.03872  37.08598  37.90824  43.63689  40.93926  38.21921
G1K10       27.15484  0.000000  30.35039  29.98298  25.73866  23.85963  23.01764  24.10649  24.50593  25.31443  28.85703  25.84495  29.68298  24.99818  25.55511  25.79571  28.52565  23.14299  22.02899  22.95670  36.69897  35.80742  39.37619  36.75801  39.59335  38.52785  35.45459  43.54861  38.27481  36.68272
G1K2        27.53837  30.35039  0.000000  28.56845  29.14612  28.59780  30.57879  29.45596  32.49691  29.29082  42.62809  41.87864  47.35800  41.35831  42.13329  44.81755  42.99462  41.19024  42.53803  42.99101  44.26136  45.62554  41.17939  42.12209  44.97819  46.30088  40.14743  46.45290  45.88745  45.29700
G1K3        22.68359  29.98298  28.56845  0.000000  25.03517  24.78655  26.38058  26.48781  30.79972  28.87994  36.40939  36.05661  35.28210  34.89330  35.11659  38.43381  36.80343  34.20754  38.12794  37.27374  37.32762  40.56584  40.99836  40.03013  41.41253  41.25017  38.25930  43.91448  43.97415  40.32991
G1K4        24.22727  25.73866  29.14612  25.03517  0.000000  25.45079  26.74978  26.61800  28.13273  28.37733  37.37420  37.29737  40.09089  32.46309  35.25596  35.69833  35.74947  34.44179  36.29195  35.39414  37.71206  40.47795  42.06875  39.27855  39.82036  41.12784  41.94779  45.38623  40.13985  44.20292
G1K5        24.28757  23.85963  28.59780  24.78655  25.45079  0.000000  25.37892  23.97516  27.40366  24.88362  34.59559  34.22043  33.23111  31.58665  32.01250  32.96086  31.94817  32.00912  30.48013  31.82209  36.63583  39.29276  40.26992  36.85805  38.85494  37.63481  35.49492  42.38094  40.25507  38.72088
G1K6        24.35437  23.01764  30.57879  26.38058  26.74978  25.37892  0.000000  25.42848  26.39683  26.59624  31.30556  27.59702  30.98368  27.68438  27.89143  26.40665  28.51538  28.89436  30.04151  25.98711  38.95679  37.03888  40.47534  40.02292  38.34542  38.35082  37.45845  46.81422  38.47881  37.69543
G1K7        27.46358  24.10649  29.45596  26.48781  26.61800  23.97516  25.42848  0.000000  27.36548  23.75012  31.06110  26.81714  31.99800  26.55665  28.45959  26.06693  27.95795  25.47950  28.33668  26.73337  37.19424  36.83723  39.36919  37.89526  36.70398  36.63299  37.55684  43.44991  36.81662  37.06564
G1K8        24.52483  24.50593  32.49691  30.79972  28.13273  27.40366  26.39683  27.36548  0.000000  29.02529  32.44169  28.53488  30.76281  29.06404  31.36176  28.01003  31.29363  29.28721  27.87107  27.72091  37.70627  38.40695  44.06315  41.05316  39.11638  39.29097  40.00231  45.34106  37.77315  37.54821
G1K9        25.92273  25.31443  29.29082  28.87994  28.37733  24.88362  26.59624  23.75012  29.02529  0.000000  28.77767  26.83654  30.80988  25.23246  29.31573  27.09208  29.85814  28.22389  27.41718  23.84548  41.13481  37.49470  41.01771  39.48484  43.85995  39.91245  37.69023  44.84315  40.28056  38.63364
G2K1        38.08136  28.85703  42.62809  36.40939  37.37420  34.59559  31.30556  31.06110  32.44169  28.77767  0.000000  24.37705  26.66175  21.88799  21.52593  23.92634  27.63469  23.36073  26.93963  21.02405  34.04358  32.48874  32.20823  37.23548  33.93545  31.66119  32.01757  38.06024  37.05222  31.10220
G2K10       37.45169  25.84495  41.87864  36.05661  37.29737  34.22043  27.59702  26.81714  28.53488  26.83654  24.37705  0.000000  25.10005  21.03302  21.24299  22.05485  23.92753  21.62302  21.72588  20.53211  36.97014  34.27550  36.45920  39.25018  37.09345  37.25332  34.49360  39.03284  33.23923  34.31957
G2K2        33.17853  29.68298  47.35800  35.28210  40.09089  33.23111  30.98368  31.99800  30.76281  30.80988  26.66175  25.10005  0.000000  24.33122  27.47758  25.56591  26.10356  25.90492  23.46061  27.13795  31.21424  28.74479  34.85537  32.82533  32.89211  31.77973  30.88405  37.15582  29.94292  32.96109
G2K3        35.65157  24.99818  41.35831  34.89330  32.46309  31.58665  27.68438  26.55665  29.06404  25.23246  21.88799  21.03302  24.33122  0.000000  19.19934  18.87728  23.21929  18.79493  20.73932  17.59559  33.52039  30.89369  36.86500  34.17248  32.74544  33.01408  33.20752  35.25924  29.36405  29.70093
G2K4        34.80135  25.55511  42.13329  35.11659  35.25596  32.01250  27.89143  28.45959  31.36176  29.31573  21.52593  21.24299  27.47758  19.19934  0.000000  23.39358  21.95056  19.11949  21.51214  19.64240  34.06167  29.55250  34.39428  33.78554  32.06578  32.50608  30.17409  35.45894  32.48427  27.70794
G2K5        37.36318  25.79571  44.81755  38.43381  35.69833  32.96086  26.40665  26.06693  28.01003  27.09208  23.92634  22.05485  25.56591  18.87728  23.39358  0.000000  21.21618  20.11426  21.95491  17.92236  31.69839  31.23323  34.10706  32.59471  34.56293  31.58100  30.42790  35.66411  36.45121  32.17774
G2K6        38.23649  28.52565  42.99462  36.80343  35.74947  31.94817  28.51538  27.95795  31.29363  29.85814  27.63469  23.92753  26.10356  23.21929  21.95056  21.21618  0.000000  20.09126  24.75473  22.46649  31.41730  30.48896  37.94593  35.40776  30.82528  33.92862  30.38544  33.40993  32.02365  28.49496
G2K7        34.94166  23.14299  41.19024  34.20754  34.44179  32.00912  28.89436  25.47950  29.28721  28.22389  23.36073  21.62302  25.90492  18.79493  19.11949  20.11426  20.09126  0.000000  20.43229  18.65619  32.31369  29.96681  35.32969  37.87808  33.86705  33.37836  30.22812  36.53465  35.20876  27.61271
G2K8        36.45416  22.02899  42.53803  38.12794  36.29195  30.48013  30.04151  28.33668  27.87107  27.41718  26.93963  21.72588  23.46061  20.73932  21.51214  21.95491  24.75473  20.43229  0.000000  19.07600  34.44675  32.85480  35.17291  32.29144  36.23746  31.44429  33.48735  34.57811  30.95972  27.79456
G2K9        36.26861  22.95670  42.99101  37.27374  35.39414  31.82209  25.98711  26.73337  27.72091  23.84548  21.02405  20.53211  27.13795  17.59559  19.64240  17.92236  22.46649  18.65619  19.07600  0.000000  36.38154  31.87691  39.07959  35.69599  37.07934  34.15002  35.34113  31.54765  33.28944  29.76250
G3K1        39.21019  36.69897  44.26136  37.32762  37.71206  36.63583  38.95679  37.19424  37.70627  41.13481  34.04358  36.97014  31.21424  33.52039  34.06167  31.69839  31.41730  32.31369  34.44675  36.38154  0.000000  26.47942  24.76829  24.11030  22.35775  21.87077  21.09638  25.05455  24.99709  22.94307
G3K10       40.41949  35.80742  45.62554  40.56584  40.47795  39.29276  37.03888  36.83723  38.40695  37.49470  32.48874  34.27550  28.74479  30.89369  29.55250  31.23323  30.48896  29.96681  32.85480  31.87691  26.47942  0.000000  30.16517  26.12333  25.39391  26.53623  25.79228  27.76954  26.72180  26.53214
G3K2        40.06348  39.37619  41.17939  40.99836  42.06875  40.26992  40.47534  39.36919  44.06315  41.01771  32.20823  36.45920  34.85537  36.86500  34.39428  34.10706  37.94593  35.32969  35.17291  39.07959  24.76829  30.16517  0.000000  22.15391  24.87897  26.00904  24.52660  26.30660  27.99056  27.23637
G3K3        39.21849  36.75801  42.12209  40.03013  39.27855  36.85805  40.02292  37.89526  41.05316  39.48484  37.23548  39.25018  32.82533  34.17248  33.78554  32.59471  35.40776  37.87808  32.29144  35.69599  24.11030  26.12333  22.15391  0.000000  21.09087  24.98457  21.92416  26.35347  25.76225  25.16460
G3K4        38.03872  39.59335  44.97819  41.41253  39.82036  38.85494  38.34542  36.70398  39.11638  43.85995  33.93545  37.09345  32.89211  32.74544  32.06578  34.56293  30.82528  33.86705  36.23746  37.07934  22.35775  25.39391  24.87897  21.09087  0.000000  23.71576  23.04994  23.62692  23.99481  23.58541
G3K5        37.08598  38.52785  46.30088  41.25017  41.12784  37.63481  38.35082  36.63299  39.29097  39.91245  31.66119  37.25332  31.77973  33.01408  32.50608  31.58100  33.92862  33.37836  31.44429  34.15002  21.87077  26.53623  26.00904  24.98457  23.71576  0.000000  23.36368  26.55932  25.38811  25.78680
G3K6        37.90824  35.45459  40.14743  38.25930  41.94779  35.49492  37.45845  37.55684  40.00231  37.69023  32.01757  34.49360  30.88405  33.20752  30.17409  30.42790  30.38544  30.22812  33.48735  35.34113  21.09638  25.79228  24.52660  21.92416  23.04994  23.36368  0.000000  25.59104  27.67932  22.61927
G3K7        43.63689  43.54861  46.45290  43.91448  45.38623  42.38094  46.81422  43.44991  45.34106  44.84315  38.06024  39.03284  37.15582  35.25924  35.45894  35.66411  33.40993  36.53465  34.57811  31.54765  25.05455  27.76954  26.30660  26.35347  23.62692  26.55932  25.59104  0.000000  28.26999  26.25549
G3K8        40.93926  38.27481  45.88745  43.97415  40.13985  40.25507  38.47881  36.81662  37.77315  40.28056  37.05222  33.23923  29.94292  29.36405  32.48427  36.45121  32.02365  35.20876  30.95972  33.28944  24.99709  26.72180  27.99056  25.76225  23.99481  25.38811  27.67932  28.26999  0.000000  26.90526
G3K9        38.21921  36.68272  45.29700  40.32991  44.20292  38.72088  37.69543  37.06564  37.54821  38.63364  31.10220  34.31957  32.96109  29.70093  27.70794  32.17774  28.49496  27.61271  27.79456  29.76250  22.94307  26.53214  27.23637  25.16460  23.58541  25.78680  22.61927  26.25549  26.90526  0.000000
