# Supplementary material for: Phylogeny analysis of whole protein-coding genes in metagenomic data detected an environmental gradient for the microbiota
Source: PLoS One. 2023 Feb 2;18(2):e0281288. doi: 10.1371/journal.pone.0281288 (PMC9894459; doi:10.1371/journal.pone.0281288)
Supplement: S1 File — (ZIP) [file pone.0281288.s007.zip › S1File/Fig2/Fig2_newick_file.txt]

(G2K7:9.438753,(((G2K9:8.187945,G2K5:9.734414):0.376632,G2K3:8.910046):0.528701,((G2K4:9.377430,G2K1:12.148500):0.980590,G2K10:11.043101):0.194196):0.104714,((((((G3K9:11.226203,(G3K8:12.821791,((((G3K7:13.259376,G3K4:10.367545):0.599948,(G3K3:10.399002,G3K2:11.754908):1.116441):0.989290,(G3K5:11.029825,G3K1:10.840944):0.467532):0.079355,G3K6:10.541562):1.256098):0.512252):0.895254,G3K10:12.546146):5.457660,G2K2:12.306555):1.555211,G2K6:11.340410):0.804815,((G1K9:11.884476,((G1K8:12.572289,(G1K6:10.396859,(G1K5:11.006689,(G1K4:12.431814,((G1K3:11.858686,G1K1:10.824903):0.222075,G1K2:16.489624):0.531317):1.440558):2.453687):1.091436):0.773656,G1K7:11.266703):0.514156):0.695844,G1K10:10.339096):4.019649):0.119765,G2K8:10.618697):0.435790);
