# Supplementary material for: Phylogeny analysis of whole protein-coding genes in metagenomic data detected an environmental gradient for the microbiota
Source: PLoS One. 2023 Feb 2;18(2):e0281288. doi: 10.1371/journal.pone.0281288 (PMC9894459; doi:10.1371/journal.pone.0281288)
Supplement: S1 File — (ZIP) [file pone.0281288.s007.zip › S1File/Fig2/Metagenome_list.xlsx]

## Sheet: Sheet1
List of the metagenomes in the metaphylogenomic tree of Figs. 2B and 3B and their corresponding names in the distance matrix and Newick file.
Figs. 2B and 3B	Distance matrix and Newick file
G1-1	G1M1
G1-2	G1M2
G1-3	G1M3
G1-4	G1M4
G1-5	G1M5
G1-6	G1M6
G1-7	G1M7
G1-8	G1M8
G1-9	G1M9
G1-10	G1M10
G2-1	G2M1
G2-2	G2M2
G2-3	G2M3
G2-4	G2M4
G2-5	G2M5
G2-6	G2M6
G2-7	G2M7
G2-8	G2M8
G2-9	G2M9
G2-10	G2M10
G3-1	G3M1
G3-2	G3M2
G3-3	G3M3
G3-4	G3M4
G3-5	G3M5
G3-6	G3M6
G3-7	G3M7
G3-8	G3M8
G3-9	G3M9
G3-10	G3M10
