# Supplementary material for: Phylogeny analysis of whole protein-coding genes in metagenomic data detected an environmental gradient for the microbiota
Source: PLoS One. 2023 Feb 2;18(2):e0281288. doi: 10.1371/journal.pone.0281288 (PMC9894459; doi:10.1371/journal.pone.0281288)
Supplement: S1 File — (ZIP) [file pone.0281288.s007.zip › S1File/Fig3/Fig3_distance_matrix.txt]

   30
G1M1        0.000000  23.05200  35.91614  24.02712  32.13063  27.79174  24.94109  25.37249  25.70356  26.50758  37.12966  32.01251  38.92500  37.78339  36.85473  36.87482  39.24831  38.09293  39.23376  39.50310  40.72853  40.45199  38.14770  38.08584  37.46106  41.54246  42.89097  39.19345  36.47164  40.17522
G1M10       23.05200  0.000000  34.32147  20.39623  28.87831  25.49285  21.80269  21.32353  20.34459  24.11171  38.94287  29.40725  34.32599  37.21293  36.34751  37.29341  38.72860  35.85287  37.55419  37.79132  37.43421  38.30197  36.11515  38.01747  34.13421  41.77209  39.23343  38.22340  35.13868  37.84506
G1M2        35.91614  34.32147  0.000000  33.22723  40.84489  26.49640  35.40167  32.23072  36.35940  40.97439  28.01441  28.04314  23.46555  24.84705  21.99515  24.98033  24.82420  23.89947  21.71635  27.53796  41.05813  40.68348  40.23780  42.61883  40.73031  41.40845  42.67444  40.76265  44.54639  39.30998
G1M3        24.02712  20.39623  33.22723  0.000000  27.18964  23.90406  22.70230  23.93349  23.72773  25.60489  38.95977  29.77279  35.52293  33.23031  32.51140  37.74825  38.13327  35.46199  38.63313  35.09621  33.07410  32.30412  34.30179  37.27319  31.96181  37.93562  35.88981  35.97985  30.68982  35.83098
G1M4        32.13063  28.87831  40.84489  27.18964  0.000000  29.89308  28.60385  27.35486  29.46846  30.72774  41.30389  34.99194  36.14941  36.12166  35.75115  36.50915  36.02346  36.55931  43.63729  37.65579  37.33067  36.49332  39.50646  39.05029  37.40106  37.16433  37.20923  35.61199  33.31637  37.29915
G1M5        27.79174  25.49285  26.49640  23.90406  29.89308  0.000000  25.92081  24.48030  27.39301  27.02497  28.08386  26.34149  24.71895  24.74330  25.04634  26.33924  29.09610  24.91793  27.45944  27.31438  32.48074  32.36005  33.39180  32.81478  32.69018  36.04126  32.59363  34.34733  35.56933  30.22514
G1M6        24.94109  21.80269  35.40167  22.70230  28.60385  25.92081  0.000000  21.53796  23.95917  25.31480  43.04046  34.21525  37.99894  34.72216  37.85846  38.53402  40.51265  39.45348  38.58898  38.67562  40.18174  36.92643  38.95992  35.64023  37.10239  40.74959  39.31419  37.51428  36.56785  38.12788
G1M7        25.37249  21.32353  32.23072  23.93349  27.35486  24.48030  21.53796  0.000000  23.34918  25.17666  38.48827  28.68186  33.25246  31.20817  33.87580  34.37314  35.13385  35.99342  37.06667  35.07954  37.86579  36.92358  39.97735  38.20560  32.45655  37.80955  39.57837  36.13424  34.15303  36.08792
G1M8        25.70356  20.34459  36.35940  23.72773  29.46846  27.39301  23.95917  23.34918  0.000000  28.66115  40.33882  33.17307  36.46136  38.40749  38.13352  37.81409  38.01532  38.56121  41.42418  41.26763  41.23986  35.72893  38.24228  37.73305  35.65072  41.50759  40.08065  37.67037  35.16048  42.08266
G1M9        26.50758  24.11171  40.97439  25.60489  30.72774  27.02497  25.31480  25.17666  28.66115  0.000000  38.60279  33.89564  37.39291  36.41366  35.76129  36.52885  40.33138  40.32934  44.70540  36.14993  34.90765  36.05483  36.65653  36.86584  35.99822  38.62238  39.42826  35.30065  33.39264  35.86591
G2M1        37.12966  38.94287  28.01441  38.95977  41.30389  28.08386  43.04046  38.48827  40.33882  38.60279  0.000000  33.55385  27.23958  25.60748  25.26254  29.22183  26.75568  24.85530  30.62975  28.78459  36.15879  33.76177  35.12356  33.99863  35.18643  34.23579  31.49307  31.65483  32.84558  33.33689
G2M10       32.01251  29.40725  28.04314  29.77279  34.99194  26.34149  34.21525  28.68186  33.17307  33.89564  33.55385  0.000000  31.80716  29.77596  27.45703  27.49604  32.95977  27.46348  30.42784  33.07586  32.36808  32.48332  32.78825  30.57399  33.90147  32.64620  32.03844  31.84033  34.48805  30.73695
G2M2        38.92500  34.32599  23.46555  35.52293  36.14941  24.71895  37.99894  33.25246  36.46136  37.39291  27.23958  31.80716  0.000000  22.54639  21.37326  23.41412  25.49062  23.04058  25.96313  24.57235  30.63642  33.03998  31.34596  30.69522  31.64393  32.25422  31.51595  31.85374  37.93319  33.95316
G2M3        37.78339  37.21293  24.84705  33.23031  36.12166  24.74330  34.72216  31.20817  38.40749  36.41366  25.60748  29.77596  22.54639  0.000000  24.66055  23.02323  24.50876  22.97358  25.91427  27.57777  35.72685  30.79241  36.05668  34.96488  33.87089  33.71221  33.03712  30.82762  34.18056  34.25017
G2M4        36.85473  36.34751  21.99515  32.51140  35.75115  25.04634  37.85846  33.87580  38.13352  35.76129  25.26254  27.45703  21.37326  24.66055  0.000000  23.49887  24.28316  22.45132  26.80226  23.47641  28.89949  29.22492  31.30626  28.88696  28.51199  28.82494  29.81213  25.89111  32.27281  26.67216
G2M5        36.87482  37.29341  24.98033  37.74825  36.50915  26.33924  38.53402  34.37314  37.81409  36.52885  29.22183  27.49604  23.41412  23.02323  23.49887  0.000000  24.72089  24.76506  29.15011  27.31835  29.39528  28.99269  31.34160  30.94601  30.19666  30.78358  32.18543  27.03491  35.38607  29.12135
G2M6        39.24831  38.72860  24.82420  38.13327  36.02346  29.09610  40.51265  35.13385  38.01532  40.33138  26.75568  32.95977  25.49062  24.50876  24.28316  24.72089  0.000000  25.84571  28.67369  27.00872  30.15835  29.06019  33.27238  30.83873  33.48975  30.77783  32.54857  27.90860  37.73571  33.39804
G2M7        38.09293  35.85287  23.89947  35.46199  36.55931  24.91793  39.45348  35.99342  38.56121  40.32934  24.85530  27.46348  23.04058  22.97358  22.45132  24.76506  25.84571  0.000000  26.58270  27.31110  31.90796  30.41754  33.29929  32.96108  35.37172  35.37863  30.40339  30.52282  32.44496  31.69280
G2M8        39.23376  37.55419  21.71635  38.63313  43.63729  27.45944  38.58898  37.06667  41.42418  44.70540  30.62975  30.42784  25.96313  25.91427  26.80226  29.15011  28.67369  26.58270  0.000000  32.63338  46.28692  44.62204  48.66727  45.75817  47.23819  46.84886  51.34258  39.89540  50.25594  42.28641
G2M9        39.50310  37.79132  27.53796  35.09621  37.65579  27.31438  38.67562  35.07954  41.26763  36.14993  28.78459  33.07586  24.57235  27.57777  23.47641  27.31835  27.00872  27.31110  32.63338  0.000000  35.76615  31.88008  36.86579  32.70030  34.91216  36.90309  37.03206  33.94025  34.80155  32.48040
G3M1        40.72853  37.43421  41.05813  33.07410  37.33067  32.48074  40.18174  37.86579  41.23986  34.90765  36.15879  32.36808  30.63642  35.72685  28.89949  29.39528  30.15835  31.90796  46.28692  35.76615  0.000000  19.41924  18.06819  19.97198  22.51581  20.82564  19.88565  18.99633  22.64926  19.45171
G3M10       40.45199  38.30197  40.68348  32.30412  36.49332  32.36005  36.92643  36.92358  35.72893  36.05483  33.76177  32.48332  33.03998  30.79241  29.22492  28.99269  29.06019  30.41754  44.62204  31.88008  19.41924  0.000000  21.43270  20.29448  23.37181  23.26251  18.13508  19.24313  24.22596  20.83787
G3M2        38.14770  36.11515  40.23780  34.30179  39.50646  33.39180  38.95992  39.97735  38.24228  36.65653  35.12356  32.78825  31.34596  36.05668  31.30626  31.34160  33.27238  33.29929  48.66727  36.86579  18.06819  21.43270  0.000000  19.16669  21.22417  20.60380  21.18599  20.53402  23.28653  19.94992
G3M3        38.08584  38.01747  42.61883  37.27319  39.05029  32.81478  35.64023  38.20560  37.73305  36.86584  33.99863  30.57399  30.69522  34.96488  28.88696  30.94601  30.83873  32.96108  45.75817  32.70030  19.97198  20.29448  19.16669  0.000000  19.88252  20.39931  19.18495  19.76416  24.42252  19.65544
G3M4        37.46106  34.13421  40.73031  31.96181  37.40106  32.69018  37.10239  32.45655  35.65072  35.99822  35.18643  33.90147  31.64393  33.87089  28.51199  30.19666  33.48975  35.37172  47.23819  34.91216  22.51581  23.37181  21.22417  19.88252  0.000000  20.95428  22.18999  21.16097  25.35097  21.24471
G3M5        41.54246  41.77209  41.40845  37.93562  37.16433  36.04126  40.74959  37.80955  41.50759  38.62238  34.23579  32.64620  32.25422  33.71221  28.82494  30.78358  30.77783  35.37863  46.84886  36.90309  20.82564  23.26251  20.60380  20.39931  20.95428  0.000000  19.07224  20.23795  23.97458  18.77745
G3M6        42.89097  39.23343  42.67444  35.88981  37.20923  32.59363  39.31419  39.57837  40.08065  39.42826  31.49307  32.03844  31.51595  33.03712  29.81213  32.18543  32.54857  30.40339  51.34258  37.03206  19.88565  18.13508  21.18599  19.18495  22.18999  19.07224  0.000000  18.62348  24.52733  19.44345
G3M7        39.19345  38.22340  40.76265  35.97985  35.61199  34.34733  37.51428  36.13424  37.67037  35.30065  31.65483  31.84033  31.85374  30.82762  25.89111  27.03491  27.90860  30.52282  39.89540  33.94025  18.99633  19.24313  20.53402  19.76416  21.16097  20.23795  18.62348  0.000000  23.81164  19.64718
G3M8        36.47164  35.13868  44.54639  30.68982  33.31637  35.56933  36.56785  34.15303  35.16048  33.39264  32.84558  34.48805  37.93319  34.18056  32.27281  35.38607  37.73571  32.44496  50.25594  34.80155  22.64926  24.22596  23.28653  24.42252  25.35097  23.97458  24.52733  23.81164  0.000000  21.45911
G3M9        40.17522  37.84506  39.30998  35.83098  37.29915  30.22514  38.12788  36.08792  42.08266  35.86591  33.33689  30.73695  33.95316  34.25017  26.67216  29.12135  33.39804  31.69280  42.28641  32.48040  19.45171  20.83787  19.94992  19.65544  21.24471  18.77745  19.44345  19.64718  21.45911  0.000000
