# Supplementary material for: Phylogeny analysis of whole protein-coding genes in metagenomic data detected an environmental gradient for the microbiota
Source: PLoS One. 2023 Feb 2;18(2):e0281288. doi: 10.1371/journal.pone.0281288 (PMC9894459; doi:10.1371/journal.pone.0281288)
Supplement: S1 File — (ZIP) [file pone.0281288.s007.zip › S1File/Fig3/Fig3_newick_file.txt]

((G3M2:9.227823,G3M1:8.840366):0.985878,(((G3M7:9.045252,(G3M6:8.705464,G3M10:9.429616):0.822599):0.364443,(((((G2M9:13.969188,(((((G2M8:12.838032,G1M2:8.878319):4.974646,G2M2:9.014820):1.122869,G2M3:10.665522):0.778682,G2M7:10.555159):0.835692,G2M1:13.368275):0.419605):0.262373,G2M6:12.122055):0.566844,G2M4:9.559586):0.660002,G2M5:11.433990):1.738677,(G2M10:13.412132,(((G1M9:13.142929,(((((G1M8:11.008267,G1M10:9.336322):1.079524,G1M6:11.609203):0.428109,G1M1:12.742682):0.531837,G1M7:10.331264):0.696767,G1M3:10.366146):0.549690):1.493034,G1M4:14.828411):2.389374,G1M5:9.940100):2.389854):1.483437):6.820709):0.279546,(G3M4:10.683635,G3M3:9.198886):0.648436):0.160924,((G3M9:8.704350,G3M8:12.754761):0.328959,G3M5:10.209280):0.385437);
