# Supplementary material for: Phylogeny analysis of whole protein-coding genes in metagenomic data detected an environmental gradient for the microbiota
Source: PLoS One. 2023 Feb 2;18(2):e0281288. doi: 10.1371/journal.pone.0281288 (PMC9894459; doi:10.1371/journal.pone.0281288)
Supplement: S1 File — (ZIP) [file pone.0281288.s007.zip › S1File/Fig4/Fig4_distance_matrix.txt]

   16
AR3         0.000000  64.28530  64.28110  59.60701  53.85631  51.41568  60.94788  52.64131  60.45160  58.20285  39.59799  58.82900  43.62205  59.67730  63.17431  58.14100
BZ1         64.28530  0.000000  55.48570  57.63328  36.39396  48.17970  54.36120  45.87070  46.27685  53.60845  61.11385  57.07473  37.82919  64.02086  58.92045  27.53445
CL1         64.28110  55.48570  0.000000  18.31613  62.27328  61.47641  65.29770  61.80220  61.58349  61.80499  57.26026  62.87178  62.57560  65.83151  65.80829  56.18486
DF1         59.60701  57.63328  18.31613  0.000000  59.17928  57.46029  60.85315  58.09490  62.08234  55.02158  40.50679  63.11760  60.43384  60.93979  66.34536  58.35202
EB017       53.85631  36.39396  62.27328  59.17928  0.000000  31.39996  41.90451  31.63843  41.55941  38.49988  53.83311  49.09513  48.66840  52.15488  49.69121  46.24377
EB019       51.41568  48.17970  61.47641  57.46029  31.39996  0.000000  36.32958  19.27387  34.76365  22.28075  52.47044  41.69629  50.88940  52.92588  50.62888  44.50136
EB020       60.94788  54.36120  65.29770  60.85315  41.90451  36.32958  0.000000  34.71777  30.11858  49.90581  59.11684  45.55316  56.43171  54.97354  62.02190  42.60008
EB021       52.64131  45.87070  61.80220  58.09490  31.63843  19.27387  34.71777  0.000000  34.45738  41.42372  54.49668  44.71716  49.00489  53.38050  55.38689  44.16158
EB024       60.45160  46.27685  61.58349  62.08234  41.55941  34.76365  30.11858  34.45738  0.000000  48.92066  58.83481  49.08377  48.82561  60.55616  50.70233  39.00733
EB026       58.20285  53.60845  61.80499  55.02158  38.49988  22.28075  49.90581  41.42372  48.92066  0.000000  62.35168  52.88281  54.10763  42.97190  56.60939  50.36585
KP1         39.59799  61.11385  57.26026  40.50679  53.83311  52.47044  59.11684  54.49668  58.83481  62.35168  0.000000  53.30066  40.63961  60.58794  62.50859  54.47176
MD3         58.82900  57.07473  62.87178  63.11760  49.09513  41.69629  45.55316  44.71716  49.08377  52.88281  53.30066  0.000000  57.95809  53.71324  37.12594  49.76354
PE6         43.62205  37.82919  62.57560  60.43384  48.66840  50.88940  56.43171  49.00489  48.82561  54.10763  40.63961  57.95809  0.000000  65.32349  65.54441  28.99359
SF2         59.67730  64.02086  65.83151  60.93979  52.15488  52.92588  54.97354  53.38050  60.55616  42.97190  60.58794  53.71324  65.32349  0.000000  62.36590  63.09011
SV1         63.17431  58.92045  65.80829  66.34536  49.69121  50.62888  62.02190  55.38689  50.70233  56.60939  62.50859  37.12594  65.54441  62.36590  0.000000  63.01214
TL1         58.14100  27.53445  56.18486  58.35202  46.24377  44.50136  42.60008  44.16158  39.00733  50.36585  54.47176  49.76354  28.99359  63.09011  63.01214  0.000000
