# Supplementary material for: Phylogeny analysis of whole protein-coding genes in metagenomic data detected an environmental gradient for the microbiota
Source: PLoS One. 2023 Feb 2;18(2):e0281288. doi: 10.1371/journal.pone.0281288 (PMC9894459; doi:10.1371/journal.pone.0281288)
Supplement: S1 File — (ZIP) [file pone.0281288.s007.zip › S1File/Fig4/Fig4_newick_file.txt]

((EB024:14.653459,EB020:15.465121):5.951790,(((EB026:15.245787,EB019:7.034964):4.014990,EB021:12.625050):2.344464,EB017:17.249077):1.856507,((((TL1:12.133371,BZ1:15.401079):1.523901,PE6:17.789873):8.388389,((KP1:18.840940,AR3:20.757048):5.349397,(DF1:7.554135,CL1:10.761994):20.154819):4.536240):3.014224,((SV1:22.024759,MD3:15.101179):8.735588,SF2:30.579784):1.696248):2.471486);
