# Supplementary material for: Phylogeny analysis of whole protein-coding genes in metagenomic data detected an environmental gradient for the microbiota
Source: PLoS One. 2023 Feb 2;18(2):e0281288. doi: 10.1371/journal.pone.0281288 (PMC9894459; doi:10.1371/journal.pone.0281288)
Supplement: S1 File — (ZIP) [file pone.0281288.s007.zip › S1File/Fig5/Fig5_distance_matrix.txt]

   35
Bdysl1      0.000000  4.478857  4.511933  4.511728  19.10666  18.69748  19.31294  19.24996  18.44483  16.07563  17.14374  21.05229  19.04129  23.35997  24.90916  29.36371  29.97423  26.07084  39.56255  44.34140  44.99982  38.39475  44.54640  38.58998  20.37233  21.02218  21.26992  21.64556  20.97396  21.62890  20.97399  26.82327  28.40039  28.33873  24.19027
Bdysl2      4.478857  0.000000  4.399263  4.408912  18.55581  18.08750  18.45859  18.73840  17.70792  15.65295  16.37490  20.65898  18.85091  22.96573  24.51917  29.06241  29.66896  25.62267  39.32110  44.09912  44.78549  38.12954  44.17550  38.25708  20.03771  20.66612  20.87956  21.24159  20.59504  21.20499  20.55259  26.48833  28.10885  28.08686  23.90295
Bdysl3      4.511933  4.399263  0.000000  4.441002  18.19820  17.80692  18.26128  18.21098  17.24041  14.91649  15.80609  19.96238  18.04644  22.13460  23.74697  28.35414  29.06577  24.90001  38.66526  43.66305  44.33840  37.49515  43.71822  37.61400  19.46000  20.10608  20.23653  20.60737  19.96913  20.53824  19.90024  25.79349  27.67854  27.68031  23.24772
Bdysl4      4.511728  4.408912  4.441002  0.000000  18.99146  18.58077  19.01605  19.19388  18.48138  16.58943  17.23846  21.61031  19.71676  23.81806  25.29522  29.64538  30.27148  26.27826  39.88439  44.64256  45.29828  38.79275  44.76862  38.92148  20.52393  21.16407  21.25685  21.69362  21.04513  21.62721  20.95263  27.29044  28.71360  28.67683  24.65380
Ekhot1      19.10666  18.55581  18.19820  18.99146  0.000000  5.330488  6.211195  5.000686  14.75061  16.29773  15.58620  21.41758  19.39145  21.86743  21.00577  27.10017  27.94830  23.63908  36.75837  42.73074  43.61907  36.84041  42.76585  36.18578  13.15632  14.00124  14.24061  15.28440  13.70814  14.96525  13.62489  23.26941  18.71103  18.40587  12.19158
Ekhot2      18.69748  18.08750  17.80692  18.58077  5.330488  0.000000  6.437412  5.163454  14.44255  15.82965  15.13151  21.11978  19.00678  21.88599  20.57632  27.16646  28.02159  23.63449  37.21925  43.31651  44.09752  37.37938  43.31318  36.86042  12.74109  13.69602  13.99074  15.08114  13.60085  14.71286  13.50200  23.24997  20.67292  20.39207  12.69282
Ekhot3      19.31294  18.45859  18.26128  19.01605  6.211195  6.437412  0.000000  6.304173  14.38594  16.70404  15.46553  22.52457  20.90403  22.93468  21.28918  28.30675  29.08885  24.25460  38.44153  44.38494  45.15096  38.69283  44.31803  38.22578  13.90171  14.96706  15.05474  16.32641  14.35317  15.61001  13.86252  24.69031  23.31145  23.06497  15.87213
Ekhot4      19.24996  18.73840  18.21098  19.19388  5.000686  5.163454  6.304173  0.000000  14.12696  15.91721  15.21480  21.15990  19.00814  21.74748  21.14587  26.99419  27.81983  23.41717  36.94653  43.02495  43.82840  36.97580  43.05714  36.49975  13.03876  13.90343  13.94243  15.03276  13.42824  14.68922  13.17034  23.00888  19.45159  19.21421  12.40471
Ind1        18.44483  17.70792  17.24041  18.48138  14.75061  14.44255  14.38594  14.12696  0.000000  10.59955  11.44994  16.96909  14.18079  15.61891  18.86912  25.92658  27.33053  22.20149  36.22729  42.02037  43.09189  36.44998  42.28788  36.02723  14.21344  14.78301  16.28348  16.83728  15.54142  16.67226  15.67121  22.67448  26.50449  26.43896  20.50740
Ind2        16.07563  15.65295  14.91649  16.58943  16.29773  15.82965  16.70404  15.91721  10.59955  0.000000  10.92719  10.27084  8.955219  16.15661  19.14455  25.67587  26.57118  22.40463  35.84140  41.96510  42.97931  36.25740  42.38380  35.91553  15.26864  15.90677  17.01735  17.24019  16.60794  17.32423  16.88856  21.43418  26.58656  26.68474  20.40228
Ind3        17.14374  16.37490  15.80609  17.23846  15.58620  15.13151  15.46553  15.21480  11.44994  10.92719  0.000000  16.97010  14.43385  19.81059  21.43821  27.23412  28.16121  23.17884  37.84306  43.39332  44.41399  38.24407  43.72515  37.57460  15.83078  16.48316  17.30015  17.72488  16.86599  17.57437  17.14110  23.35097  27.04959  26.97545  21.20750
Ind4        21.05229  20.65898  19.96238  21.61031  21.41758  21.11978  22.52457  21.15990  16.96909  10.27084  16.97010  0.000000  15.82341  15.00142  12.63144  15.96887  22.73144  19.26128  15.50093  32.68742  30.84318  27.09096  29.31787  25.44236  18.22187  18.99850  20.87125  21.11060  20.05974  21.37922  20.89017  24.45033  31.64567  31.67473  24.60312
Ind5        19.04129  18.85091  18.04644  19.71676  19.39145  19.00678  20.90403  19.00814  14.18079  8.955219  14.43385  15.82341  0.000000  10.99335  11.76977  16.18922  21.05040  15.97786  31.95578  41.17540  42.21702  34.44100  41.81515  33.06533  15.31804  16.10996  16.40126  16.74912  16.29925  17.01153  16.58550  18.74566  27.27220  27.35785  21.01816
Ind6        23.35997  22.96573  22.13460  23.81806  21.86743  21.88599  22.93468  21.74748  15.61891  16.15661  19.81059  15.00142  10.99335  0.000000  6.005795  10.18060  17.76175  10.54907  23.80626  36.74186  37.54913  30.94828  36.47894  27.08463  18.94308  19.52713  19.51075  19.18520  19.53479  19.41127  19.04830  22.16540  27.98009  28.05316  23.31861
Ind7        24.90916  24.51917  23.74697  25.29522  21.00577  20.57632  21.28918  21.14587  18.86912  19.14455  21.43821  12.63144  11.76977  6.005795  0.000000  8.139871  16.21372  9.191607  20.50877  36.47853  37.45097  31.07780  36.25795  24.70403  19.00838  19.76464  20.64081  19.93668  20.69529  20.41838  20.05049  21.88629  28.30101  28.42043  23.10886
Kag1        29.36371  29.06241  28.35414  29.64538  27.10017  27.16646  28.30675  26.99419  25.92658  25.67587  27.23412  15.96887  16.18922  10.18060  8.139871  0.000000  13.38323  7.124201  8.897558  25.94219  25.46575  21.55802  24.13268  15.96431  24.46633  25.23318  24.98027  23.90570  25.25417  24.78889  24.33029  23.34453  31.73585  31.64612  27.54499
Kag2        29.97423  29.66896  29.06577  30.27148  27.94830  28.02159  29.08885  27.81983  27.33053  26.57118  28.16121  22.73144  21.05040  17.76175  16.21372  13.38323  0.000000  8.195064  15.44353  17.05797  17.07995  13.69711  20.37692  14.46006  24.65375  25.46073  25.05780  23.60262  25.33793  24.99517  24.32219  21.85725  31.97353  31.93153  28.11477
Kag3        26.07084  25.62267  24.90001  26.27826  23.63908  23.63449  24.25460  23.41717  22.20149  22.40463  23.17884  19.26128  15.97786  10.54907  9.191607  7.124201  8.195064  0.000000  19.57122  31.25349  32.18885  26.50183  31.14062  20.90955  21.73287  22.37268  22.08019  20.95270  22.25003  21.81495  21.37827  20.85064  28.23313  28.21542  24.52287
Kag4        39.56255  39.32110  38.66526  39.88439  36.75837  37.21925  38.44153  36.94653  36.22729  35.84140  37.84306  15.50093  31.95578  23.80626  20.50877  8.897558  15.44353  19.57122  0.000000  20.09681  16.84181  16.47096  15.64134  14.41148  35.13510  35.49427  35.38458  34.56247  35.66217  35.42083  35.10054  35.19160  40.49406  40.38630  37.14025
Kag5        44.34140  44.09912  43.66305  44.64256  42.73074  43.31651  44.38494  43.02495  42.02037  41.96510  43.39332  32.68742  41.17540  36.74186  36.47853  25.94219  17.05797  31.25349  20.09681  0.000000  4.908866  5.244381  6.217285  7.516479  43.39566  43.45879  43.93854  42.97090  43.94265  43.80331  43.50319  44.02719  45.40101  45.40673  43.27492
Kag6        44.99982  44.78549  44.33840  45.29828  43.61907  44.09752  45.15096  43.82840  43.09189  42.97931  44.41399  30.84318  42.21702  37.54913  37.45097  25.46575  17.07995  32.18885  16.84181  4.908866  0.000000  5.329964  5.452622  7.041716  44.36081  44.31493  44.84978  43.85466  44.79132  44.63376  44.35363  44.44824  46.22603  46.23204  43.97468
Kag7        38.39475  38.12954  37.49515  38.79275  36.84041  37.37938  38.69283  36.97580  36.44998  36.25740  38.24407  27.09096  34.44100  30.94828  31.07780  21.55802  13.69711  26.50183  16.47096  5.244381  5.329964  0.000000  5.281297  6.296083  36.38808  36.46128  36.75517  36.05011  36.88312  36.70916  36.49868  37.44425  40.01451  39.91731  37.33628
Kag8        44.54640  44.17550  43.71822  44.76862  42.76585  43.31318  44.31803  43.05714  42.28788  42.38380  43.72515  29.31787  41.81515  36.47894  36.25795  24.13268  20.37692  31.14062  15.64134  6.217285  5.452622  5.281297  0.000000  5.377401  43.75202  43.86185  44.26779  43.25065  44.38531  43.87403  43.80396  44.50957  45.82672  45.71786  43.34808
Kag9        38.58998  38.25708  37.61400  38.92148  36.18578  36.86042  38.22578  36.49975  36.02723  35.91553  37.57460  25.44236  33.06533  27.08463  24.70403  15.96431  14.46006  20.90955  14.41148  7.516479  7.041716  6.296083  5.377401  0.000000  35.30840  35.56181  35.59691  34.57548  35.78835  35.45851  35.17786  35.05276  39.95323  39.85445  36.70415
Tai1        20.37233  20.03771  19.46000  20.52393  13.15632  12.74109  13.90171  13.03876  14.21344  15.26864  15.83078  18.22187  15.31804  18.94308  19.00838  24.46633  24.65375  21.73287  35.13510  43.39566  44.36081  36.38808  43.75202  35.30840  0.000000  4.393893  4.427427  4.910197  4.407626  4.650489  4.507453  8.752980  21.17719  21.19302  15.64204
Tai2        21.02218  20.66612  20.10608  21.16407  14.00124  13.69602  14.96706  13.90343  14.78301  15.90677  16.48316  18.99850  16.10996  19.52713  19.76464  25.23318  25.46073  22.37268  35.49427  43.45879  44.31493  36.46128  43.86185  35.56181  4.393893  0.000000  4.927017  5.424571  4.608549  5.249687  5.043776  6.189160  20.91377  20.93708  16.69880
Tai3        21.26992  20.87956  20.23653  21.25685  14.24061  13.99074  15.05474  13.94243  16.28348  17.01735  17.30015  20.87125  16.40126  19.51075  20.64081  24.98027  25.05780  22.08019  35.38458  43.93854  44.84978  36.75517  44.26779  35.59691  4.427427  4.927017  0.000000  4.859003  4.289988  4.404771  4.360618  10.62814  20.54085  20.68243  15.88193
Tai4        21.64556  21.24159  20.60737  21.69362  15.28440  15.08114  16.32641  15.03276  16.83728  17.24019  17.72488  21.11060  16.74912  19.18520  19.93668  23.90570  23.60262  20.95270  34.56247  42.97090  43.85466  36.05011  43.25065  34.57548  4.910197  5.424571  4.859003  0.000000  4.871966  4.649111  4.550598  5.137148  21.03595  21.13399  16.67353
Tai5        20.97396  20.59504  19.96913  21.04513  13.70814  13.60085  14.35317  13.42824  15.54142  16.60794  16.86599  20.05974  16.29925  19.53479  20.69529  25.25417  25.33793  22.25003  35.66217  43.94265  44.79132  36.88312  44.38531  35.78835  4.407626  4.608549  4.289988  4.871966  0.000000  4.388551  4.335526  11.05641  19.42344  19.56025  15.36919
Tai6        21.62890  21.20499  20.53824  21.62721  14.96525  14.71286  15.61001  14.68922  16.67226  17.32423  17.57437  21.37922  17.01153  19.41127  20.41838  24.78889  24.99517  21.81495  35.42083  43.80331  44.63376  36.70916  43.87403  35.45851  4.650489  5.249687  4.404771  4.649111  4.388551  0.000000  4.415303  7.544865  21.81267  21.88598  17.18051
Tai7        20.97399  20.55259  19.90024  20.95263  13.62489  13.50200  13.86252  13.17034  15.67121  16.88856  17.14110  20.89017  16.58550  19.04830  20.05049  24.33029  24.32219  21.37827  35.10054  43.50319  44.35363  36.49868  43.80396  35.17786  4.507453  5.043776  4.360618  4.550598  4.335526  4.415303  0.000000  5.270831  19.23499  19.29169  15.88321
Tai8        26.82327  26.48833  25.79349  27.29044  23.26941  23.24997  24.69031  23.00888  22.67448  21.43418  23.35097  24.45033  18.74566  22.16540  21.88629  23.34453  21.85725  20.85064  35.19160  44.02719  44.44824  37.44425  44.50957  35.05276  8.752980  6.189160  10.62814  5.137148  11.05641  7.544865  5.270831  0.000000  29.63730  29.62269  24.13346
TarOc1      28.40039  28.10885  27.67854  28.71360  18.71103  20.67292  23.31145  19.45159  26.50449  26.58656  27.04959  31.64567  27.27220  27.98009  28.30101  31.73585  31.97353  28.23313  40.49406  45.40101  46.22603  40.01451  45.82672  39.95323  21.17719  20.91377  20.54085  21.03595  19.42344  21.81267  19.23499  29.63730  0.000000  6.996908  13.24330
TarOc2      28.33873  28.08686  27.68031  28.67683  18.40587  20.39207  23.06497  19.21421  26.43896  26.68474  26.97545  31.67473  27.35785  28.05316  28.42043  31.64612  31.93153  28.21542  40.38630  45.40673  46.23204  39.91731  45.71786  39.85445  21.19302  20.93708  20.68243  21.13399  19.56025  21.88598  19.29169  29.62269  6.996908  0.000000  13.23747
TarOc3      24.19027  23.90295  23.24772  24.65380  12.19158  12.69282  15.87213  12.40471  20.50740  20.40228  21.20750  24.60312  21.01816  23.31861  23.10886  27.54499  28.11477  24.52287  37.14025  43.27492  43.97468  37.33628  43.34808  36.70415  15.64204  16.69880  15.88193  16.67353  15.36919  17.18051  15.88321  24.13346  13.24330  13.23747  0.000000
