# Supplementary material for: Phylogeny analysis of whole protein-coding genes in metagenomic data detected an environmental gradient for the microbiota
Source: PLoS One. 2023 Feb 2;18(2):e0281288. doi: 10.1371/journal.pone.0281288 (PMC9894459; doi:10.1371/journal.pone.0281288)
Supplement: S1 File — (ZIP) [file pone.0281288.s007.zip › S1File/Fig5/Fig5_newick_file.txt]

(Tai7:2.069604,((Tai8:5.090321,Tai4:0.046828):2.377620,Tai6:2.205086):0.081795,(((((((TarOc3:3.850328,(TarOc2:3.488020,TarOc1:3.508888):5.891625):4.009420,(((Ekhot4:2.406232,Ekhot1:2.594454):0.151603,Ekhot2:2.595424):0.066383,Ekhot3:3.625575):2.944705):1.419449,(((((((((((Kag9:2.478862,((Kag8:2.770020,(Kag6:2.681515,Kag5:2.227351):0.666882):2.582572,Kag7:-0.266754):4.083975):5.190953,Kag4:7.025581):4.310728,Kag2:2.850030):3.420524,Kag1:4.737315):0.249056,Kag3:2.434807):3.611630,(Ind7:3.169862,Ind6:2.835933):0.655960):3.454521,Ind4:7.008588):1.366509,Ind5:5.134329):0.802309,Ind2:4.530513):1.413108,(Ind3:6.172170,Ind1:5.277770):0.633913):0.214582,(((Bdysl4:2.336650,Bdysl1:2.175077):0.226577,Bdysl2:1.965589):0.407859,Bdysl3:1.767884):8.271358):2.935804):4.123192,Tai1:1.741239):0.208535,Tai2:2.406775):0.275820,Tai5:2.031603):0.104281,Tai3:2.139057):0.115089);
