# Supplementary material for: Phylogeny analysis of whole protein-coding genes in metagenomic data detected an environmental gradient for the microbiota
Source: PLoS One. 2023 Feb 2;18(2):e0281288. doi: 10.1371/journal.pone.0281288 (PMC9894459; doi:10.1371/journal.pone.0281288)
Supplement: S1 File — (ZIP) [file pone.0281288.s007.zip › S1File/Fig5/Metagenome_list.xlsx]

## Sheet: Sheet1
List of the metagenomes in the metaphylogenomic tree of Fig. 5 and their corresponding names in the distance matrix and Newick file.
Fig. 5	Distance matrix and Newick file
sari1b	Bdysl1
sari2b	Bdysl2
sari3b	Bdysl3
sari4b	Bdysl4
WSP3	Ekhot1
WSP5	Ekhot2
WSP1	Ekhot3
WSP2	Ekhot4
CAP	Ind1
BAN	Ind2
CAN	Ind3
TAT-1	Ind4
TAT-2	Ind5
TAT-3	Ind6
TAT-4	Ind7
K1	Kag1
Y1	Kag2
N1	Kag3
M1	Kag4
K2	Kag5
I1	Kag6
T1	Kag7
G1	Kag8
N2	Kag9
W_0m	Tai1
W_5m	Tai2
W_surface	Tai3
W_outside	Tai4
Y_0m	Tai5
Y_5m	Tai6
Y_surface	Tai7
Y_outside	Tai8
TarOc1	TarOc1
TarOc2	TarOc2
TarOc3	TarOc3
