# Supplementary material for: Phylogeny analysis of whole protein-coding genes in metagenomic data detected an environmental gradient for the microbiota
Source: PLoS One. 2023 Feb 2;18(2):e0281288. doi: 10.1371/journal.pone.0281288 (PMC9894459; doi:10.1371/journal.pone.0281288)
Supplement: S1 File — (ZIP) [file pone.0281288.s007.zip › S1File/Fig5/README.txt]

File name and description

Metagenome_lise.xlsx : List of the metagenomes in the metaphylogenomic tree of Fig. 5 and their corresponding names in the distance matrix and Newick file.
Fig5_distance_matrix.txt : Distance matrix for the construction of metaphylogenomic tree in Fig. 5.
Fig5_newick_file.txt : NJ Tree file of Fig. 5 metaphylogenomic tree.
