# Supplementary material for: Phylogeny analysis of whole protein-coding genes in metagenomic data detected an environmental gradient for the microbiota
Source: PLoS One. 2023 Feb 2;18(2):e0281288. doi: 10.1371/journal.pone.0281288 (PMC9894459; doi:10.1371/journal.pone.0281288)
Supplement: S1 File — (ZIP) [file pone.0281288.s007.zip › S1File/Fig6/Fig6.xlsx]

## Sheet: Original data
Symmetric differences between metagenomic tree and dendrograms of various environmental properties
	Metagenomic tree	pH	TC	V	Total_cell_counts	TOC	Salinity	DOC	Mg	TON	TN	Cr	U	DON	Sr	POC	F	Hg	Ni	Cu	PON	K	85Rb	Li	Turbidity	Ba	Mn	Doa	Co	Cs	Se	Na	Cl	SiO2	Oxidation_reduction_potential	Temperature	SO4	Zn	Ga	Si	Tl	Ca
Metagenomic tree	0	10	12	4	10	12	10	10	12	6	4	10	10	6	12	12	12	12	10	10	6	12	12	12	8	12	12	12	10	12	12	12	12	12	4	12	4	8	12	10	12	12
pH	10	0	12	8	10	12	12	12	10	10	10	4	8	10	12	12	12	12	4	8	10	10	12	12	8	12	12	12	8	12	10	12	8	12	10	12	8	6	12	12	12	12
TC	12	12	0	12	12	12	12	10	12	12	12	12	12	12	12	12	12	12	12	12	12	12	12	12	12	12	12	12	12	12	12	12	12	12	12	10	12	12	12	12	12	12
V	4	8	12	0	10	12	10	10	10	6	4	10	10	6	12	12	12	12	10	10	6	12	12	12	8	12	12	12	10	12	10	12	10	12	8	12	8	8	12	10	12	12
Total_cell_counts	10	10	12	10	0	12	12	10	12	10	8	8	10	10	12	12	12	12	8	12	10	12	12	12	10	10	12	12	10	12	12	12	12	12	12	12	8	6	12	10	12	12
TOC	12	12	12	12	12	0	12	10	8	10	12	12	10	10	10	2	12	12	12	10	10	12	12	12	12	12	8	12	10	12	10	12	12	6	10	12	12	12	12	8	12	10
Salinity	10	12	12	10	12	12	0	12	12	10	10	12	12	10	12	12	12	12	12	12	10	12	12	12	12	12	12	12	12	12	12	12	12	12	12	10	12	12	12	12	12	12
DOC	10	12	10	10	10	10	12	0	10	12	10	12	12	12	12	10	12	12	12	12	12	12	12	12	12	12	12	12	12	12	12	12	12	12	12	8	10	10	12	8	12	10
Mg	12	10	12	10	12	8	12	10	0	12	12	12	10	12	8	8	12	12	12	10	12	12	12	12	12	12	10	12	10	12	2	12	8	10	10	12	12	12	12	10	12	10
TON	6	10	12	6	10	10	10	12	12	0	4	10	10	0	10	10	12	10	10	8	0	10	12	12	4	12	10	12	10	12	10	12	12	12	8	12	10	10	12	6	10	12
TN	4	10	12	4	8	12	10	10	12	4	0	10	10	4	12	12	12	12	10	10	4	12	12	12	4	12	12	12	10	12	12	12	12	12	8	12	8	8	12	8	12	12
Cr	10	4	12	10	8	12	12	12	12	10	10	0	4	10	12	12	12	12	2	8	10	10	12	12	8	10	12	12	6	12	12	12	12	12	10	12	8	2	12	12	12	12
U	10	8	12	10	10	10	12	12	10	10	10	4	0	10	10	10	12	12	6	6	10	12	12	12	10	10	8	12	2	12	10	12	12	8	6	12	10	4	12	12	12	12
DON	6	10	12	6	10	10	10	12	12	0	4	10	10	0	10	10	12	10	10	8	0	10	12	12	4	12	10	12	10	12	10	12	12	12	8	12	10	10	12	6	10	12
Sr	12	12	12	12	12	10	12	12	8	10	12	12	10	10	0	10	12	10	12	8	10	10	12	12	10	12	10	10	10	12	6	12	12	10	10	12	12	12	12	12	10	12
POC	12	12	12	12	12	2	12	10	8	10	12	12	10	10	10	0	12	12	12	10	10	12	12	12	12	12	8	12	10	12	10	12	12	8	10	12	12	12	12	8	12	10
F	12	12	12	12	12	12	12	12	12	12	12	12	12	12	12	12	0	12	12	12	12	12	6	10	12	10	12	12	12	8	12	12	12	12	12	12	12	12	12	12	8	12
Hg	12	12	12	12	12	12	12	12	12	10	12	12	12	10	10	12	12	0	12	10	10	8	10	12	10	12	12	12	12	10	10	10	12	12	12	12	12	12	12	12	6	12
Ni	10	4	12	10	8	12	12	12	12	10	10	2	6	10	12	12	12	12	0	6	10	10	12	12	8	10	12	12	4	12	12	12	12	12	10	12	8	4	12	12	12	12
Cu	10	8	12	10	12	10	12	12	10	8	10	8	6	8	8	10	12	10	6	0	8	10	12	12	8	12	10	12	4	12	8	12	12	10	8	12	10	8	12	12	10	12
PON	6	10	12	6	10	10	10	12	12	0	4	10	10	0	10	10	12	10	10	8	0	10	12	12	4	12	10	12	10	12	10	12	12	12	8	12	10	10	12	6	10	12
K	12	10	12	12	12	12	12	12	12	10	12	10	12	10	10	12	12	8	10	10	10	0	10	12	8	12	12	12	12	10	10	4	12	12	12	12	12	12	12	12	8	12
85Rb	12	12	12	12	12	12	12	12	12	12	12	12	12	12	12	12	6	10	12	12	12	10	0	6	12	10	12	10	12	2	12	6	10	12	12	12	12	12	12	12	8	12
Li	12	12	12	12	12	12	12	12	12	12	12	12	12	12	12	12	10	12	12	12	12	12	6	0	12	8	12	10	12	6	12	8	10	12	12	12	12	12	12	12	10	12
Turbidity	8	8	12	8	10	12	12	12	12	4	4	8	10	4	10	12	12	10	8	8	4	8	12	12	0	12	12	12	10	12	10	12	12	12	8	12	10	10	12	8	10	12
Ba	12	12	12	12	10	12	12	12	12	12	12	10	10	12	12	12	10	12	10	12	12	12	10	8	12	0	12	12	10	10	12	12	12	10	12	12	12	10	10	12	10	12
Mn	12	12	12	12	12	8	12	12	10	10	12	12	8	10	10	8	12	12	12	10	10	12	12	12	12	12	0	12	8	12	10	12	12	8	8	12	12	12	12	10	12	12
Doa	12	12	12	12	12	12	12	12	12	12	12	12	12	12	10	12	12	12	12	12	12	12	10	10	12	12	12	0	12	10	12	10	12	12	12	12	12	12	10	12	12	10
Co	10	8	12	10	10	10	12	12	10	10	10	6	2	10	10	10	12	12	4	4	10	12	12	12	10	10	8	12	0	12	10	12	12	8	6	12	10	6	12	12	12	12
Cs	12	12	12	12	12	12	12	12	12	12	12	12	12	12	12	12	8	10	12	12	12	10	2	6	12	10	12	10	12	0	12	6	10	12	12	12	12	12	12	12	6	12
Se	12	10	12	10	12	10	12	12	2	10	12	12	10	10	6	10	12	10	12	8	10	10	12	12	10	12	10	12	10	12	0	12	8	10	10	12	12	12	12	12	10	12
Na	12	12	12	12	12	12	12	12	12	12	12	12	12	12	12	12	12	10	12	12	12	4	6	8	12	12	12	10	12	6	12	0	10	12	12	12	12	12	12	12	10	12
Cl	12	8	12	10	12	12	12	12	8	12	12	12	12	12	12	12	12	12	12	12	12	12	10	10	12	12	12	12	12	10	8	10	0	12	12	12	12	12	12	12	12	12
SiO2	12	12	12	12	12	6	12	12	10	12	12	12	8	12	10	8	12	12	12	10	12	12	12	12	12	10	8	12	8	12	10	12	12	0	8	12	12	12	12	12	12	12
Oxidation_reduction_potential	4	10	12	8	12	10	12	12	10	8	8	10	6	8	10	10	12	12	10	8	8	12	12	12	8	12	8	12	6	12	10	12	12	8	0	12	6	10	12	10	12	12
Temperature	12	12	10	12	12	12	10	8	12	12	12	12	12	12	12	12	12	12	12	12	12	12	12	12	12	12	12	12	12	12	12	12	12	12	12	0	12	12	12	12	12	12
SO4	4	8	12	8	8	12	12	10	12	10	8	8	10	10	12	12	12	12	8	10	10	12	12	12	10	12	12	12	10	12	12	12	12	12	6	12	0	6	12	12	12	12
Zn	8	6	12	8	6	12	12	10	12	10	8	2	4	10	12	12	12	12	4	8	10	12	12	12	10	10	12	12	6	12	12	12	12	12	10	12	6	0	12	12	12	12
Ga	12	12	12	12	12	12	12	12	12	12	12	12	12	12	12	12	12	12	12	12	12	12	12	12	12	10	12	10	12	12	12	12	12	12	12	12	12	12	0	12	12	10
Si	10	12	12	10	10	8	12	8	10	6	8	12	12	6	12	8	12	12	12	12	6	12	12	12	8	12	10	12	12	12	12	12	12	12	10	12	12	12	12	0	12	10
Tl	12	12	12	12	12	12	12	12	12	10	12	12	12	10	10	12	8	6	12	10	10	8	8	10	10	10	12	12	12	6	10	10	12	12	12	12	12	12	12	12	0	12
Ca	12	12	12	12	12	10	12	10	10	12	12	12	12	12	12	10	12	12	12	12	12	12	12	12	12	12	12	10	12	12	12	12	12	12	12	12	12	12	10	10	12	0
