# Supplementary material for: Phylogeny analysis of whole protein-coding genes in metagenomic data detected an environmental gradient for the microbiota
Source: PLoS One. 2023 Feb 2;18(2):e0281288. doi: 10.1371/journal.pone.0281288 (PMC9894459; doi:10.1371/journal.pone.0281288)
Supplement: S1 File — (ZIP) [file pone.0281288.s007.zip › S1File/Fig7/Figs7Aand7B.xlsx]

## Sheet: Fig7A_Original_data
Conservation of 1,000 major protein sequences of the I1 metagenome in other metagenomes (Fig. 7A).
Protein sequences are sorted in descending order by the Pearson correlation coefficients between conservation in other metagenomes and the branch length in the metagenomic tree.
Distance from I1 genes
Query (I1 genes)	Query_Cov	I1	K2	G1	T1	N2	M1	Y1	K1	N1	Correlation			I1	K2	G1	T1	N2	M1	Y1	K1	N1
gene_5516_NODE_229_cov211.744269_length8736	211.744	0	4.142	7.25897	4.142	23.3439	67.6273	51.3335	68.8615	67.8019	0.98487		Distance (Model)	0	12.3755	15.4247	14.9522	31.4975	56.0465	56.3871	69.7682	64.5915
gene_12761_NODE_1758_cov21.087591_length2110	21.0876	0	4.26874	4.26492	4.26874	41.1746	58.4721	52.3101	67.2971	65.6054	0.976032		Branch length from I1 (Fig. 5)	0	4.9089	6.1184	5.931	12.4939	22.2316	22.3667	27.6745	25.6211
gene_5723_NODE_249_cov16.698387_length8115	16.6984	0	4.31855	4.36289	4.34968	8.94359	12.8237	12.3179	12.8019	12.4979	0.97527
gene_9743_NODE_914_cov21.993064_length3515	21.9931	0	4.142	4.142	4.142	22.038	66.0555	38.4001	66.5267	68.7582	0.962859
gene_12489_NODE_1668_cov16.948671_length2237	16.9487	0	9.38503	13.1307	9.16695	13.2282	67.4457	67.7228	68.5786	66.8126	0.962103
gene_13323_NODE_1962_cov81.794667_length1930	81.7947	0	11.9921	7.3933	16.1817	20.0094	68.8372	69.7682	66.3027	67.3786	0.961823
gene_17315_NODE_3829_cov42.275897_length1030	42.2759	0	9.86121	5.32701	4.66594	10.8107	69.7682	69.7682	69.7682	69.7682	0.960882
gene_13249_NODE_1932_cov17.918592_length1959	17.9186	0	8.80889	6.13618	8.013	9.97912	65.9572	65.2948	65.0538	65.1406	0.957946
gene_5757_NODE_252_cov244.349481_length8044	244.349	0	22.0803	4.28506	4.22338	26.0171	65.2577	67.2746	66.614	66.3592	0.957025
gene_16558_NODE_3408_cov21.263736_length1147	21.2637	0	9.36714	15.4649	5.90498	13.8795	68.1669	69.7682	69.2335	63.8942	0.95654
gene_17573_NODE_3982_cov59.211373_length987	59.2114	0	10.2028	4.25399	7.6077	7.85048	67.8363	67.0984	69.2908	69.5767	0.956529
gene_15493_NODE_2868_cov17.791033_length1371	17.791	0	4.2933	4.39662	4.3041	4.35339	69.7682	68.9789	69.7682	69.2455	0.955131
gene_16422_NODE_3333_cov20.101345_length1170	20.1013	0	4.33126	4.27229	4.37341	4.30717	67.3871	66.8191	67.0363	68.3052	0.955004
gene_11173_NODE_1260_cov28.160995_length2788	28.161	0	4.43705	4.20562	4.28765	4.43243	65.7052	58.4679	62.9847	63.5346	0.954851
gene_10718_NODE_1147_cov20.790460_length2990	20.7905	0	4.142	4.142	4.142	4.142	67.3762	67.4345	67.5206	66.9566	0.954558
gene_8858_NODE_724_cov18.496790_length4105	18.4968	0	4.142	4.142	4.142	4.142	67.2746	65.3308	65.6748	66.7669	0.953756
gene_12296_NODE_1603_cov24.891093_length2323	24.8911	0	4.142	4.142	26.9251	27.1576	68.5786	66.6679	66.3216	69.2229	0.953578
gene_11308_NODE_1297_cov20.469844_length2741	20.4698	0	4.142	4.142	4.142	4.142	60.4768	61.4631	60.7937	59.2412	0.953208
gene_10919_NODE_1195_cov20.961768_length2906	20.9618	0	13.4625	13.5468	5.6907	13.5468	68.8615	69.3182	67.8019	66.5858	0.953102
gene_16087_NODE_3160_cov49.517007_length1231	49.517	0	4.60165	5.24574	6.77289	5.06512	63.6742	64.0319	67.8298	57.6995	0.952719
gene_5804_NODE_257_cov147.801522_length7940	147.802	0	4.142	4.142	4.142	4.142	66.5567	68.1197	65.6748	67.7228	0.952288
gene_13254_NODE_1934_cov32.338065_length1957	32.3381	0	4.142	4.142	8.99604	4.142	65.8206	65.0266	66.3592	66.79	0.952253
gene_2930_NODE_58_cov17.654213_length22994	17.6542	0	4.142	4.142	4.142	4.142	52.6084	51.7672	50.4809	54.69	0.952142
gene_14662_NODE_2493_cov63.928334_length1562	63.9283	0	4.64246	4.36466	10.8816	7.5467	58.5539	59.0978	56.41	63.0886	0.952084
gene_7249_NODE_444_cov31.902043_length5537	31.902	0	4.142	4.142	4.142	4.142	59.9404	57.3238	57.6952	57.5325	0.951973
gene_16845_NODE_3565_cov22.903718_length1104	22.9037	0	6.09531	6.6956	5.42484	6.74116	61.3297	66.6626	61.3635	66.6626	0.951822
gene_11819_NODE_1448_cov26.573006_length2500	26.573	0	4.22915	4.18297	4.23367	5.17489	64.7401	64.5237	63.3918	60.1091	0.95161
gene_9808_NODE_930_cov338.791032_length3467	338.791	0	8.86233	4.6202	4.88737	4.53021	62.3651	69.2389	68.1155	67.3484	0.951293
gene_12289_NODE_1601_cov31.674449_length2325	31.6744	0	4.82307	6.31372	5.30726	4.65922	67.6394	67.8554	66.1497	66.3873	0.949847
gene_21149_NODE_6443_cov98.790960_length586	98.791	0	9.68	7.0457	10.03	6.2418	61.6325	65.1754	64.8845	66.2856	0.949666
gene_5561_NODE_233_cov22.052000_length8632	22.052	0	4.30684	4.31185	29.9933	32.6211	66.4787	62.213	67.5537	65.2761	0.949257
gene_2983_NODE_60_cov752.970934_length21379	752.971	0	9.82153	10.9894	11.0343	10.3566	69.1281	57.1405	63.0973	66.4572	0.949175
gene_19998_NODE_5584_cov22.252366_length689	22.2524	0	4.28707	17.155	4.22437	17.2515	66.2158	59.2814	56.9098	58.6556	0.948855
gene_13119_NODE_1879_cov154.578165_length2006	154.578	0	4.20518	4.41009	4.28787	51.3517	63.5492	62.6588	66.7628	66.637	0.947776
gene_14216_NODE_2311_cov18.077113_length1676	18.0771	0	4.142	4.142	4.142	12.9298	16.6861	16.8908	17.1903	23.1196	0.947287
gene_11687_NODE_1408_cov104.831537_length2560	104.832	0	23.4032	24.319	30.4805	23.7387	65.5919	67.9423	67.8019	68.5102	0.946743
gene_9438_NODE_849_cov21.648998_length3696	21.649	0	4.142	4.142	4.31867	5.47261	69.7682	63.6935	66.2221	57.4765	0.946393
gene_13536_NODE_2040_cov20.495845_length1860	20.4958	0	4.57388	4.28747	4.34553	4.41754	65.6428	65.1795	61.6157	62.3325	0.94636
gene_12429_NODE_1649_cov132.132306_length2262	132.132	0	4.97243	8.73951	8.88313	4.98569	66.1984	66.3592	64.9929	65.3651	0.94625
gene_14684_NODE_2503_cov26.430667_length1555	26.4307	0	4.67014	4.142	4.7229	4.32255	44.9626	42.2519	43.5781	38.5487	0.945479
gene_19125_NODE_4948_cov27.369655_length780	27.3697	0	7.39561	11.5987	11.3515	10.7728	66.9706	65.3572	59.4955	66.9706	0.943488
gene_9627_NODE_886_cov33.960545_length3578	33.9605	0	23.8243	5.12933	26.1588	25.9636	67.8748	58.2043	67.6364	67.9423	0.943096
gene_15048_NODE_2661_cov82.669972_length1467	82.67	0	4.15191	4.46001	5.0506	8.68601	65.7358	36.5029	63.9996	67.0757	0.942702
gene_13222_NODE_1922_cov24.731797_length1964	24.7318	0	4.142	4.142	4.142	4.142	26.9251	28.1233	24.8934	28.5311	0.942348
gene_15589_NODE_2913_cov88.951238_length1347	88.9512	0	4.1792	4.38777	5.00328	8.58079	65.7151	36.3911	64.0677	67.8768	0.941991
gene_16473_NODE_3362_cov19.389341_length1162	19.3893	0	4.30397	4.27942	4.28537	4.421	52.8118	62.4416	52.6004	60.8185	0.941958
gene_15199_NODE_2728_cov23.367391_length1435	23.3674	0	4.142	4.14785	4.27677	4.1609	62.7862	39.2327	59.2748	64.7572	0.941349
gene_11780_NODE_1435_cov45.171614_length2514	45.1716	0	7.15622	4.82261	27.7981	27.4382	65.5932	51.4773	60.9867	61.4842	0.940853
gene_9265_NODE_811_cov17.806785_length3828	17.8068	0	11.1101	5.69119	5.79824	5.50092	63.2658	58.2648	57.7133	68.2535	0.939118
gene_11802_NODE_1441_cov266.649817_length2508	266.65	0	4.16652	4.49373	4.33314	4.22924	52.3904	64.1343	55.5837	52.6622	0.938968
gene_12133_NODE_1553_cov21.321089_length2369	21.3211	0	4.142	4.142	4.142	4.142	14.9951	17.1903	14.6777	17.2438	0.938002
gene_15253_NODE_2754_cov18.785505_length1421	18.7855	0	5.98342	4.64574	4.15081	4.63508	34.5141	20.8661	37.7498	37.5725	0.937593
gene_15282_NODE_2767_cov22.438558_length1414	22.4386	0	4.142	4.142	4.142	4.142	58.2043	40.7497	51.9079	66.5858	0.936757
gene_12002_NODE_1511_cov20.026526_length2430	20.0265	0	11.7797	10.311	10.2778	4.16617	66.324	67.2871	66.6734	67.6773	0.935549
gene_10619_NODE_1123_cov248.025952_length3022	248.026	0	17.8542	4.34961	4.50518	6.6989	67.3982	66.5572	66.4227	67.2224	0.935281
gene_5937_NODE_273_cov18.924593_length7614	18.9246	0	17.9409	4.142	4.142	4.142	61.7479	68.0053	69.7682	66.3216	0.935036
gene_3459_NODE_81_cov317.242198_length17710	317.242	0	6.76125	10.4326	4.61071	4.39935	66.1121	69.7682	61.8848	66.4844	0.934885
gene_9706_NODE_905_cov16.703512_length3529	16.7035	0	4.26628	4.23606	4.1644	4.20336	40.2825	39.7099	40.6227	59.1034	0.933854
gene_18267_NODE_4392_cov70.701080_length888	70.7011	0	4.18549	4.39801	4.52819	17.6323	61.1266	64.8307	46.5612	62.3564	0.933307
gene_18854_NODE_4770_cov24.238727_length809	24.2387	0	4.19746	15.9831	14.8573	7.58745	58.0395	65.1151	58.8261	64.9265	0.932819
gene_12155_NODE_1561_cov25.581526_length2361	25.5815	0	6.79071	16.6438	4.53748	4.50353	63.3315	67.1909	64.6983	61.2725	0.932447
gene_6989_NODE_409_cov18.877491_length5826	18.8775	0	4.142	5.78532	4.142	5.80235	9.26448	11.5273	9.59549	10.9886	0.930105
gene_11728_NODE_1421_cov217.501007_length2538	217.501	0	4.142	4.142	4.142	4.142	9.34849	11.0426	9.63354	9.38503	0.928176
gene_14987_NODE_2634_cov17.473721_length1482	17.4737	0	12.4848	6.33216	6.55401	6.1222	65.2577	66.8126	57.3238	67.7228	0.926725
gene_1738_NODE_24_cov25.751309_length42843	25.7513	0	5.88141	4.18316	4.4323	4.1937	25.8868	41.7773	35.1775	39.5648	0.925691
gene_15480_NODE_2862_cov55.236543_length1374	55.2365	0	6.63752	4.81012	6.49589	4.99156	69.6061	36.0197	68.5115	68.9084	0.924706
gene_14860_NODE_2578_cov24.513643_length1521	24.5136	0	32.3775	13.8248	35.0982	30.9821	64.8709	62.2883	66.144	66.144	0.92397
gene_9300_NODE_819_cov17.970368_length3801	17.9704	0	4.23243	4.23243	4.14816	4.24406	10.1559	9.89104	8.86505	9.32055	0.923772
gene_12653_NODE_1722_cov17.583333_length2155	17.5833	0	4.142	4.142	4.142	16.3146	18.0236	19.1618	17.9881	23.9717	0.923115
gene_20877_NODE_6247_cov53.653986_length607	53.654	0	10.4914	5.28503	20.6449	5.0134	62.5545	64.1849	63.134	64.671	0.922988
gene_13481_NODE_2016_cov20.507963_length1876	20.508	0	4.18227	4.15032	10.4676	4.18818	17.1915	17.7393	24.2254	22.9451	0.921308
gene_15362_NODE_2803_cov20.747587_length1402	20.7476	0	4.34044	4.2278	4.27613	46.6672	50.8156	50.8156	52.5189	53.9255	0.921127
gene_12682_NODE_1731_cov30.592840_length2150	30.5928	0	13.2282	4.142	4.142	4.142	49.928	43.641	43.641	54.1191	0.919519
gene_10244_NODE_1031_cov24.954915_length3249	24.9549	0	14.2781	4.142	4.142	4.142	48.8096	44.4515	44.0999	53.1575	0.919218
gene_7832_NODE_534_cov24.690211_length4897	24.6902	0	4.142	4.142	8.05438	8.08334	16.2304	22.4241	17.0091	20.2736	0.919123
gene_15007_NODE_2642_cov18.979592_length1476	18.9796	0	4.50464	5.35789	4.59567	4.68984	45.9984	65.401	47.9796	66.2389	0.918104
gene_4427_NODE_137_cov21.399900_length12073	21.3999	0	5.40945	4.142	4.67231	4.16497	61.663	60.4727	47.2741	64.5686	0.917934
gene_12161_NODE_1563_cov20.636443_length2360	20.6364	0	4.40818	4.15409	4.15409	4.16119	10.3142	14.7844	12.225	14.9672	0.916647
gene_11170_NODE_1259_cov36.378793_length2790	36.3788	0	4.142	4.142	4.142	5.34606	11.3622	15.2908	11.8687	11.7262	0.916449
gene_8579_NODE_669_cov20.388508_length4284	20.3885	0	4.20636	4.22266	4.20636	18.5379	26.5993	24.7773	23.7925	39.2813	0.914769
gene_8159_NODE_591_cov19.246611_length4629	19.2466	0	4.142	4.142	14.5826	8.96182	64.0753	68.611	61.0198	47.7847	0.913809
gene_5533_NODE_231_cov17.092143_length8672	17.0921	0	4.48896	4.51699	4.89213	25.2498	24.0667	24.7335	28.1761	36.2929	0.910855
gene_12438_NODE_1652_cov19.979138_length2260	19.9791	0	4.22396	4.23528	4.55602	4.26175	7.77819	6.7242	7.64736	9.5381	0.910724
gene_12993_NODE_1835_cov21.734571_length2048	21.7346	0	49.387	39.585	38.6777	39.8389	66.5581	65.0031	67.2472	67.5939	0.908704
gene_11987_NODE_1507_cov84.776471_length2435	84.7765	0	19.0233	4.32589	17.7319	4.44193	66.6515	50.0697	65.7645	68.6707	0.908497
gene_12212_NODE_1578_cov202.055094_length2342	202.055	0	4.142	4.142	4.142	12.7921	67.5608	66.3216	63.2061	39.3753	0.908494
gene_5507_NODE_228_cov17.679287_length8745	17.6793	0	4.60674	4.61088	4.24969	4.17233	11.5356	17.7714	14.1608	16.5379	0.907531
gene_1582_NODE_21_cov17.671190_length43904	17.6712	0	6.11556	5.94099	4.24901	4.1922	10.4078	11.4548	11.2606	12.0396	0.906583
gene_12650_NODE_1721_cov21.840628_length2157	21.8406	0	4.142	4.142	4.142	6.29301	36.4369	27.5149	26.0981	25.3537	0.904751
gene_15823_NODE_3031_cov40.979691_length1286	40.9797	0	4.17794	4.17794	4.3424	16.9095	30.0108	39.1952	36.449	63.9201	0.904053
gene_5609_NODE_238_cov36.928495_length8516	36.9285	0	4.142	4.142	4.142	4.142	38.1131	63.4446	44.0999	61.6636	0.903977
gene_6610_NODE_357_cov53.280386_length6275	53.2804	0	4.142	4.142	4.142	4.142	12.2807	12.4101	10.1864	10.6142	0.903711
gene_18395_NODE_4479_cov31.727497_length866	31.7275	0	9.42483	5.01218	7.1567	57.8443	54.5814	59.1742	61.6414	63.6084	0.903613
gene_12667_NODE_1727_cov18.435176_length2153	18.4352	0	4.18554	4.26621	4.21651	12.1318	15.3447	19.2795	15.373	25.6023	0.90088
gene_12671_NODE_1728_cov16.779314_length2153	16.7793	0	4.40904	4.32982	4.38108	12.3891	15.5015	19.5548	15.553	25.721	0.900673
gene_9361_NODE_833_cov44.505295_length3738	44.5053	0	13.29	5.52025	13.4571	7.83909	68.1507	33.3823	67.0558	65.501	0.900504
gene_18235_NODE_4375_cov39.549043_length891	39.549	0	28.2464	6.13736	5.93085	6.81776	64.9747	69.7682	66.1614	66.2836	0.899197
gene_16296_NODE_3268_cov41.201932_length1194	41.2019	0	4.142	4.142	4.142	4.142	37.8292	64.4975	42.8508	62.3065	0.895393
gene_14480_NODE_2421_cov20.071197_length1600	20.0712	0	10.9948	14.1079	12.324	13.9668	64.4105	64.3792	53.1175	45.7518	0.895036
gene_8835_NODE_721_cov19.597438_length4114	19.5974	0	4.18681	4.21689	4.31783	4.20953	9.27049	9.10854	9.23652	13.6055	0.893865
gene_8052_NODE_571_cov21.512179_length4735	21.5122	0	4.23346	5.16772	4.52528	67.4998	67.2746	69.7682	68.7851	69.1714	0.893413
gene_11270_NODE_1288_cov19.561618_length2749	19.5616	0	4.28791	4.29943	4.33397	4.65936	27.1658	17.5629	27.9058	42.162	0.892673
gene_9683_NODE_900_cov21.871633_length3545	21.8716	0	4.142	4.142	29.7152	4.142	53.1575	60.4768	58.2043	64.3306	0.890257
gene_9356_NODE_831_cov38.342640_length3744	38.3426	0	4.142	4.142	4.142	6.44481	6.65176	7.58288	6.67312	6.72313	0.889972
gene_2366_NODE_39_cov19.398640_length31818	19.3986	0	4.39665	4.63548	4.32056	4.33468	60.7511	24.2668	51.5242	63.2382	0.888026
gene_15461_NODE_2852_cov21.543741_length1381	21.5437	0	4.18289	4.18682	4.24232	9.192	12.0627	18.7572	12.5724	14.5776	0.886072
gene_4369_NODE_133_cov27.176946_length12556	27.1769	0	4.142	4.142	4.142	68.1721	64.2536	66.8346	68.474	66.8976	0.884864
gene_10135_NODE_1005_cov17.192901_length3295	17.1929	0	25.8972	30.271	32.1259	16.4863	66.6696	67.2513	64.2026	67.2513	0.884551
gene_10972_NODE_1208_cov21.433862_length2890	21.4339	0	4.142	4.77998	4.73197	67.6364	65.6748	65.8206	66.43	66.2824	0.881563
gene_10443_NODE_1078_cov22.186463_length3128	22.1865	0	4.142	8.6963	4.142	8.71538	25.2601	40.7497	24.9438	38.2806	0.88057
gene_12768_NODE_1760_cov19.668290_length2108	19.6683	0	4.26222	4.32458	23.8461	4.52126	50.5147	45.519	46.5392	67.8489	0.880264
gene_10281_NODE_1039_cov20.500000_length3233	20.5	0	4.142	7.6228	5.06169	4.142	13.5468	16.3641	13.7412	20.0986	0.878759
gene_10547_NODE_1105_cov18.786022_length3074	18.786	0	7.03185	4.15364	6.1779	67.7282	65.4928	67.1615	65.1817	66.7543	0.877304
gene_5496_NODE_227_cov16.893247_length8748	16.8932	0	4.33878	6.80511	4.31824	4.44225	34.2506	35.4516	33.7133	63.6991	0.876132
gene_13486_NODE_2018_cov17.605495_length1875	17.6055	0	4.20182	6.59981	4.18562	4.30851	34.3052	34.8171	33.5424	63.5485	0.875794
gene_7201_NODE_437_cov19.004527_length5578	19.0045	0	4.62181	4.142	4.36453	4.15191	7.68752	13.8892	11.4086	13.4333	0.875601
gene_15451_NODE_2849_cov18.725151_length1383	18.7252	0	4.45927	37.9385	4.54364	4.55487	64.738	56.9744	68.478	65.7855	0.875027
gene_19678_NODE_5338_cov168.560720_length722	168.561	0	4.46688	4.83205	4.90422	9.17576	64.9314	35.7292	40.0779	43.756	0.874009
gene_9607_NODE_882_cov40.127407_length3587	40.1274	0	11.9916	7.71154	6.4651	6.39808	47.7253	31.2539	32.7021	38.7841	0.871436
gene_13236_NODE_1926_cov24.141133_length1961	24.1411	0	4.142	4.74812	8.99604	9.03047	18.3684	68.0053	67.6364	66.614	0.871392
gene_11533_NODE_1366_cov38.472741_length2623	38.4727	0	4.66403	20.9452	5.72932	21.6496	56.0468	29.1009	57.0314	35.6692	0.870161
gene_10233_NODE_1028_cov34.598688_length3257	34.5987	0	14.3188	4.142	4.142	31.039	48.1776	20.1403	49.928	53.8488	0.869536
gene_13228_NODE_1924_cov22.946513_length1962	22.9465	0	4.92868	14.7816	4.37095	14.9869	18.2232	31.2009	32.1624	46.4869	0.868477
gene_11896_NODE_1475_cov18.552338_length2472	18.5523	0	4.142	4.142	4.142	4.142	4.33849	4.99348	5.24095	4.85606	0.86839
gene_7942_NODE_552_cov252.508724_length4812	252.509	0	4.142	4.142	4.142	6.85808	7.45011	9.50803	7.02126	9.6842	0.867182
gene_12344_NODE_1622_cov40.530930_length2302	40.5309	0	14.3188	4.142	4.142	30.9702	47.7847	19.7802	49.928	54.8609	0.867068
gene_14750_NODE_2529_cov58.235215_length1543	58.2352	0	5.05468	29.6624	31.1431	6.22267	66.5567	66.614	67.8019	66.0555	0.866503
gene_23226_NODE_8155_cov17.700252_length452	17.7003	0	8.11699	5.09056	5.15648	5.89857	42.6278	30.6877	35.213	66.3877	0.864067
gene_10193_NODE_1019_cov20.729873_length3272	20.7299	0	5.41121	5.46219	5.38823	23.2608	68.9764	22.1443	55.4088	48.9769	0.863279
gene_12970_NODE_1828_cov24.029530_length2053	24.0295	0	4.142	4.142	4.142	6.11937	13.7524	8.42183	9.21717	11.4406	0.862958
gene_9782_NODE_924_cov151.665405_length3489	151.665	0	11.03	4.38316	37.0024	4.32704	64.6044	65.8711	66.2248	63.94	0.862563
gene_12997_NODE_1836_cov21.544177_length2047	21.5442	0	4.27325	4.22135	4.27325	4.83255	14.9141	22.4002	13.2146	22.3551	0.858773
gene_16115_NODE_3178_cov17.302306_length1226	17.3023	0	4.32464	4.33234	4.19418	4.24583	31.0028	41.1984	22.8306	45.4542	0.858681
gene_9595_NODE_880_cov25.022868_length3597	25.0229	0	15.5271	20.3567	12.4788	10.1089	69.7682	28.6301	69.7682	69.7682	0.858672
gene_6961_NODE_405_cov20.558475_length5878	20.5585	0	4.142	4.4322	4.142	4.142	10.9342	17.2438	10.9957	14.3477	0.857831
gene_11956_NODE_1496_cov21.483278_length2447	21.4833	0	4.41586	4.2824	4.31361	13.241	8.9237	21.2408	18.4084	17.7113	0.855359
gene_12615_NODE_1710_cov17.496230_length2177	17.4962	0	4.37732	4.34776	4.1955	6.30837	18.8034	23.9348	22.5248	43.8642	0.855022
gene_6521_NODE_346_cov16.639944_length6454	16.6399	0	4.41477	7.65493	4.26171	4.16461	13.2404	27.3043	44.5479	52.2318	0.853089
gene_10161_NODE_1012_cov31.191569_length3281	31.1916	0	4.14459	4.16918	20.5814	4.1506	38.6057	69.6109	66.3983	38.9558	0.850527
gene_14119_NODE_2271_cov19.675988_length1700	19.676	0	4.58108	40.2683	4.87385	4.15399	59.6488	60.9573	64.7419	60.6201	0.850431
gene_5619_NODE_239_cov16.607773_length8443	16.6078	0	4.30911	4.30911	4.25701	6.92798	10.1621	23.487	18.9772	30.273	0.849858
gene_10121_NODE_1002_cov18.590209_length3303	18.5902	0	4.46671	20.8876	4.45991	4.65668	41.6368	66.5108	41.9785	66.2963	0.849555
gene_11180_NODE_1262_cov18.436010_length2782	18.436	0	37.1811	11.1282	4.8141	4.514	66.8126	49.1073	68.5786	68.3563	0.845949
gene_18974_NODE_4850_cov62.386486_length795	62.3865	0	4.27265	4.27265	4.96281	4.17198	31.966	48.0452	24.5735	36.5457	0.843936
gene_11669_NODE_1404_cov21.841371_length2564	21.8414	0	4.17303	4.142	4.142	10.0666	19.7802	43.2982	22.9349	39.3753	0.839957
gene_15610_NODE_2922_cov101.067652_length1341	101.068	0	4.92685	17.661	17.6975	17.6975	64.3035	19.3196	64.1801	63.2087	0.839404
gene_8330_NODE_624_cov25.323463_length4479	25.3235	0	4.142	4.142	4.142	4.142	41.113	45.6479	23.7387	34.5691	0.838133
gene_8648_NODE_684_cov23.572521_length4240	23.5725	0	4.142	4.31953	4.32565	4.32565	7.38076	9.63354	7.1228	11.5273	0.835208
gene_13620_NODE_2073_cov22.123464_length1845	22.1235	0	4.27656	4.25257	14.803	14.861	31.1658	31.7549	32.2329	65.5163	0.834947
gene_4491_NODE_142_cov124.953738_length11814	124.954	0	4.142	4.142	4.142	21.6496	37.1811	22.5592	22.7966	24.2308	0.834356
gene_14293_NODE_2345_cov22.828213_length1650	22.8282	0	4.142	4.7391	12.3541	4.73197	18.9495	27.5149	19.8928	34.3214	0.831711
gene_16664_NODE_3466_cov19.268587_length1131	19.2686	0	4.26863	4.31504	8.13308	4.31504	62.8932	11.2036	61.4859	62.7592	0.829455
gene_5897_NODE_269_cov22.127810_length7707	22.1278	0	9.63354	40.7974	4.142	51.6833	61.7479	43.641	66.1057	60.4768	0.829186
gene_4147_NODE_119_cov168.811922_length13895	168.812	0	4.142	4.142	4.142	20.043	33.7557	20.459	20.8239	21.6496	0.827538
gene_743_NODE_7_cov273.637841_length68028	273.638	0	6.64853	15.9289	6.64082	14.3477	66.43	13.8282	66.2824	66.7187	0.827299
gene_6908_NODE_398_cov91.694615_length5923	91.6946	0	4.77998	4.142	4.71981	7.80192	41.8095	6.96766	41.4319	43.7521	0.825946
gene_6723_NODE_372_cov53.638410_length6142	53.6384	0	4.142	4.142	4.142	30.758	48.1776	56.5362	26.1843	47.1126	0.824125
gene_8253_NODE_609_cov17.336678_length4540	17.3367	0	46.1363	12.9298	8.08334	11.6074	66.8126	68.4364	66.1057	68.1721	0.822888
gene_12339_NODE_1620_cov27.847043_length2304	27.847	0	4.142	4.142	4.142	19.4128	15.3476	19.3041	15.5492	20.3417	0.822735
gene_13020_NODE_1844_cov259.897733_length2040	259.898	0	4.142	4.142	4.142	4.142	15.6868	12.4101	53.8488	45.097	0.822501
gene_11319_NODE_1301_cov23.367970_length2740	23.368	0	37.5056	5.23374	8.78256	5.19831	66.6268	41.7764	64.0395	66.4938	0.821371
gene_10729_NODE_1149_cov17.164337_length2988	17.1643	0	4.19885	4.18982	4.22251	7.71388	11.9084	19.2737	12.0728	25.7741	0.82129
gene_21352_NODE_6596_cov17.703488_length571	17.7035	0	5.89953	8.83333	7.77644	9.29847	63.4398	9.84196	66.7014	67.0812	0.820837
gene_14408_NODE_2390_cov38.162404_length1619	38.1624	0	4.142	4.142	10.0496	4.142	43.641	10.0258	40.3854	44.4515	0.820819
gene_8657_NODE_686_cov19.169496_length4238	19.1695	0	4.142	4.142	4.142	4.142	4.45122	7.25897	11.3622	9.6842	0.819198
gene_8238_NODE_606_cov20.953887_length4544	20.9539	0	4.27491	15.3419	4.2061	4.40958	25.9518	27.278	21.0534	22.4077	0.818592
gene_8636_NODE_681_cov19.336429_length4255	19.3364	0	4.27491	15.3419	4.2061	4.40958	25.9518	27.278	21.0534	22.4077	0.818592
gene_10345_NODE_1055_cov23.684093_length3192	23.6841	0	4.142	9.34849	4.142	9.40651	10.4686	10.888	10.6686	14.4405	0.816019
gene_13257_NODE_1935_cov18.665089_length1957	18.6651	0	4.142	11.2773	4.142	11.2007	27.0276	53.057	25.9636	39.0782	0.814787
gene_2400_NODE_40_cov285.878406_length30221	285.878	0	4.142	4.42137	4.54608	4.42137	22.3345	4.60401	26.024	23.2195	0.814765
gene_16170_NODE_3206_cov19.375000_length1215	19.375	0	44.1549	28.0343	53.974	45.3374	65.4659	60.6538	62.1917	67.5471	0.814613
gene_1524_NODE_20_cov22.175052_length45790	22.1751	0	4.142	4.142	4.142	4.142	6.30624	21.2636	16.3146	18.9156	0.812739
gene_11150_NODE_1252_cov21.869486_length2798	21.8695	0	4.31562	32.1525	4.21768	32.4956	41.3147	37.1661	41.4225	67.122	0.812467
gene_2533_NODE_44_cov296.144881_length27519	296.145	0	4.26798	4.24016	4.21222	12.1043	65.3883	4.64047	69.7682	67.2747	0.812432
gene_13837_NODE_2159_cov26.895012_length1779	26.895	0	4.142	4.142	40.7974	4.142	66.6937	37.1811	67.3394	63.7828	0.812365
gene_13612_NODE_2069_cov26.521496_length1846	26.5215	0	5.17401	4.1547	4.1547	5.34356	66.1614	6.47332	66.2082	65.6991	0.811606
gene_1920_NODE_28_cov308.312924_length38844	308.313	0	4.142	4.142	4.142	14.2781	65.5919	4.69881	67.4998	67.8019	0.811442
gene_7639_NODE_506_cov301.407120_length5083	301.407	0	4.142	4.16668	4.55786	4.25049	52.8835	4.37257	64.3273	65.9521	0.811362
gene_17704_NODE_4056_cov148.525275_length965	148.525	0	7.29144	4.15225	4.16522	7.01948	60.2047	6.883	61.0299	66.7457	0.811308
gene_11114_NODE_1243_cov59.619479_length2817	59.6195	0	4.65966	4.6269	5.69568	4.58419	61.258	5.82715	67.0857	68.4874	0.811264
gene_10374_NODE_1061_cov24.001922_length3176	24.0019	0	4.142	4.142	4.66786	4.142	15.5492	25.6346	12.4431	21.2913	0.810403
gene_12477_NODE_1663_cov28.937357_length2242	28.9374	0	4.63942	4.15256	5.58467	5.27382	44.6172	5.71554	44.6172	45.4995	0.808912
gene_16222_NODE_3232_cov17.490435_length1205	17.4904	0	4.142	4.142	4.142	4.142	39.0782	4.142	45.2831	39.773	0.808801
gene_14062_NODE_2251_cov56.485525_length1713	56.4855	0	4.142	4.142	4.142	4.142	31.8195	4.142	35.4104	34.3214	0.808281
gene_11189_NODE_1264_cov39.818516_length2777	39.8185	0	4.21585	4.32547	4.59692	9.73949	65.5349	4.24834	69.3718	67.3749	0.807917
gene_21417_NODE_6644_cov83.658203_length567	83.6582	0	8.33643	4.80992	4.41473	4.22008	66.8051	8.32492	64.7273	65.3593	0.807441
gene_16191_NODE_3217_cov18.907439_length1211	18.9074	0	4.56718	4.65085	4.97173	4.30698	63.4921	6.24379	62.6128	63.0975	0.80744
gene_4213_NODE_123_cov18.352303_length13410	18.3523	0	4.24516	4.34308	4.55126	4.24842	60.415	4.68294	64.7615	62.5839	0.807128
gene_16430_NODE_3337_cov21.040431_length1168	21.0404	0	4.86524	10.5507	4.88899	10.7249	44.6912	16.4271	38.1316	69.7098	0.807102
gene_14030_NODE_2240_cov179.750601_length1719	179.751	0	4.20446	4.24346	4.29734	4.22388	11.1555	4.25069	12.6983	13.7845	0.806822
gene_14441_NODE_2405_cov22.500000_length1611	22.5	0	4.2275	4.14725	4.33971	4.26787	35.9444	4.3856	39.5914	34.32	0.806256
gene_11138_NODE_1249_cov72.502185_length2801	72.5022	0	4.142	4.142	4.99348	5.44442	69.6895	5.42648	69.7198	68.1197	0.806154
gene_6811_NODE_385_cov27.613988_length6060	27.614	0	4.16057	4.16057	4.22695	5.42558	10.8197	4.2291	10.8772	12.1682	0.806008
gene_15181_NODE_2720_cov295.559334_length1437	295.559	0	4.142	4.142	4.142	4.142	32.9689	4.142	35.4104	34.5691	0.805933
gene_6122_NODE_295_cov32.507498_length7324	32.5075	0	4.24284	4.21205	4.24784	4.2008	67.003	5.36515	66.9017	65.1791	0.805759
gene_8645_NODE_683_cov116.652257_length4242	116.652	0	6.05736	4.23591	5.97875	17.1039	19.5626	20.2411	20.551	43.9985	0.805445
gene_3939_NODE_106_cov262.539818_length14684	262.54	0	5.00565	5.00565	10.1845	6.35528	64.7486	6.70563	69.7682	68.5699	0.805202
gene_14887_NODE_2587_cov35.635367_length1514	35.6354	0	4.142	4.17336	4.34572	4.16682	38.9566	4.37526	53.1973	60.9505	0.805162
gene_16739_NODE_3507_cov377.933333_length1120	377.933	0	4.142	4.41147	4.99348	6.93743	66.7431	5.12119	66.1533	65.5654	0.804932
gene_10519_NODE_1098_cov299.489769_length3085	299.49	0	4.142	4.35448	4.56136	4.34391	64.4975	4.70382	66.3592	67.4893	0.804741
gene_12114_NODE_1548_cov18.140766_length2378	18.1408	0	5.09351	4.142	4.142	4.142	50.9048	6.5816	51.4726	67.1135	0.804558
gene_16508_NODE_3383_cov20.138965_length1156	20.139	0	4.34472	4.45552	40.4663	65.2113	61.7036	59.0839	66.1435	62.1884	0.8038
gene_11509_NODE_1357_cov19.108838_length2646	19.1088	0	4.30821	4.35543	4.38039	15.4868	23.1938	4.29335	37.9037	35.3242	0.803697
gene_11855_NODE_1460_cov21.909877_length2485	21.9099	0	4.15175	4.17136	4.17453	28.2324	25.7983	22.6595	26.3531	53.3219	0.803535
gene_14289_NODE_2343_cov38.131414_length1653	38.1314	0	4.142	4.142	4.142	4.142	7.34107	4.142	7.50975	7.8518	0.803143
gene_14536_NODE_2445_cov41.303466_length1584	41.3035	0	17.1751	9.39611	16.481	16.0669	64.1986	15.0919	65.1876	63.8705	0.803079
gene_17208_NODE_3768_cov20.133065_length1047	20.1331	0	4.38211	4.31252	4.2668	4.33922	40.9442	4.35497	42.0268	43.3778	0.802892
gene_7229_NODE_441_cov20.056433_length5566	20.0564	0	4.142	4.14412	4.14412	4.15814	6.53493	6.18545	6.6349	10.4761	0.802692
gene_10912_NODE_1193_cov18.165089_length2908	18.1651	0	4.44567	18.5036	17.5217	4.39558	31.188	30.6713	28.52	39.918	0.802678
gene_4672_NODE_154_cov305.239433_length11411	305.239	0	4.142	4.142	4.142	4.142	66.6679	4.142	69.3625	65.5919	0.802604
gene_12140_NODE_1555_cov258.198097_length2367	258.198	0	4.142	4.142	4.142	4.142	66.6679	4.142	69.3625	65.5919	0.802604
gene_4654_NODE_153_cov18.058088_length11417	18.0581	0	4.142	4.142	4.37756	4.142	66.9754	4.142	68.9764	67.6181	0.80196
gene_15183_NODE_2721_cov27.392185_length1437	27.3922	0	4.142	4.142	4.19753	8.88313	57.3238	4.15175	55.8905	56.175	0.80191
gene_11228_NODE_1275_cov23.202952_length2765	23.203	0	4.40078	4.142	4.68817	5.04267	40.7233	4.38946	42.135	47.8872	0.801795
gene_10687_NODE_1139_cov324.639973_length3002	324.64	0	6.20465	5.5778	6.44435	5.5198	59.9015	5.98566	61.9159	61.6575	0.801676
gene_15218_NODE_2737_cov16.600000_length1430	16.6	0	4.51914	4.14649	4.8756	4.78861	64.0647	4.54265	64.7265	68.1823	0.801624
gene_5002_NODE_180_cov290.382548_length9842	290.383	0	4.40313	4.78867	4.48863	4.47865	69.7682	4.78867	69.7682	69.7682	0.801372
gene_10929_NODE_1198_cov269.944893_length2904	269.945	0	4.3498	4.41652	4.88926	4.33499	65.5253	4.57979	66.0954	68.049	0.801156
gene_14187_NODE_2299_cov19.801719_length1684	19.8017	0	4.64684	5.2015	5.88137	5.42469	55.5371	5.44775	54.718	58.7415	0.80094
gene_13196_NODE_1911_cov26.247917_length1975	26.2479	0	4.30237	4.29895	4.87137	4.28179	67.5628	4.9385	66.5314	65.3227	0.80069
gene_10940_NODE_1200_cov24.284961_length2901	24.285	0	5.40118	4.15006	7.78131	4.83377	58.6639	4.84424	65.9998	60.356	0.800684
gene_8896_NODE_731_cov21.547151_length4074	21.5472	0	6.19838	4.27481	5.23138	4.49767	64.4367	5.23138	65.8307	66.462	0.800661
gene_16084_NODE_3157_cov24.377230_length1232	24.3772	0	5.31273	5.50263	5.37785	6.91739	61.521	5.2218	61.6338	60.3506	0.80046
gene_4131_NODE_118_cov26.971942_length13955	26.9719	0	9.71252	13.5867	12.9298	11.7369	58.2019	12.1976	64.1075	51.2839	0.800444
gene_14669_NODE_2495_cov18.764628_length1559	18.7646	0	4.40939	4.61626	4.5514	4.46144	62.8667	4.48418	62.7065	64.6166	0.799955
gene_8951_NODE_744_cov48.062783_length4037	48.0628	0	4.31953	4.142	4.142	4.142	67.2474	4.142	67.3141	67.6088	0.799856
gene_17210_NODE_3769_cov19.922379_length1047	19.9224	0	4.29247	4.21644	4.28029	4.26195	18.0501	4.26195	18.0759	17.737	0.799796
gene_7062_NODE_417_cov43.523851_length5757	43.5239	0	4.142	4.142	4.142	4.142	18.3684	4.142	19.5868	16.5126	0.799527
gene_10908_NODE_1192_cov19.507536_length2908	19.5075	0	4.33319	18.4055	17.4617	4.35875	31.9026	29.6752	28.2752	40.582	0.799506
gene_13075_NODE_1861_cov24.926792_length2022	24.9268	0	4.24271	4.22375	4.41822	4.26055	67.1753	4.23361	66.7378	67.5921	0.799364
gene_19793_NODE_5420_cov23.966361_length709	23.9664	0	4.66499	4.42705	4.59558	4.29688	69.0907	4.97745	67.099	66.9924	0.799247
gene_18699_NODE_4670_cov117.952320_length831	117.952	0	4.61136	4.41945	5.3587	4.44555	67.1168	5.52303	63.4573	66.3575	0.798999
gene_22200_NODE_7278_cov283.474946_length514	283.475	0	4.21202	4.47717	4.43777	4.19419	60.3064	4.32904	59.4812	62.199	0.798876
gene_16093_NODE_3165_cov19.356596_length1230	19.3566	0	4.52582	4.64755	4.7844	4.40016	66.7311	4.70127	65.6908	66.1182	0.798855
gene_10069_NODE_990_cov235.769513_length3322	235.77	0	4.17792	4.72633	4.74413	21.589	67.5161	6.16646	58.7391	62.5764	0.798535
gene_14367_NODE_2372_cov28.792907_length1634	28.7929	0	6.08729	4.32178	5.15497	4.20352	67.84	5.01369	68.6614	65.7313	0.797861
gene_10100_NODE_997_cov35.235710_length3309	35.2357	0	5.47177	4.16468	5.98662	6.02854	65.4797	5.2747	62.9625	66.0228	0.797775
gene_10431_NODE_1075_cov255.145596_length3132	255.146	0	4.12348	4.34638	4.49977	4.35477	37.493	4.74517	45.6281	58.6594	0.797732
gene_2070_NODE_31_cov293.339216_length37565	293.339	0	4.142	4.142	4.142	6.78441	12.6753	4.142	13.1921	15.9427	0.797587
gene_20213_NODE_5755_cov39.170772_length664	39.1708	0	4.33777	4.3265	4.42255	15.7094	55.7055	4.27446	52.5296	51.722	0.797561
gene_11049_NODE_1227_cov18.218806_length2852	18.2188	0	9.50803	9.76164	7.30822	7.38076	68.0643	8.88313	67.1903	69.4049	0.797294
gene_9529_NODE_866_cov42.159631_length3632	42.1596	0	4.90148	4.35338	4.68027	6.00421	67.6706	4.93278	64.0149	63.8815	0.797229
gene_5314_NODE_210_cov20.276624_length9060	20.2766	0	4.142	4.142	5.79527	4.29539	67.5899	5.33117	65.8854	59.024	0.79715
gene_2876_NODE_56_cov283.904143_length23830	283.904	0	4.13079	4.25661	4.24487	8.60781	13.6373	4.41804	13.5083	14.1481	0.796996
gene_13599_NODE_2064_cov35.510033_length1849	35.51	0	4.142	4.142	4.142	4.142	49.928	4.142	48.1776	53.8488	0.79687
gene_12544_NODE_1687_cov19.138618_length2212	19.1386	0	4.34548	5.77292	5.8147	5.42886	7.70437	7.21062	7.85636	11.5577	0.796803
gene_1421_NODE_18_cov284.949235_length47391	284.949	0	4.142	4.142	4.142	4.142	7.63831	4.142	7.59641	8.34576	0.796355
gene_17090_NODE_3699_cov83.989152_length1069	83.9892	0	6.52326	8.794	6.67548	8.55919	66.6543	6.29702	67.1888	67.0974	0.796336
gene_8309_NODE_620_cov38.964213_length4498	38.9642	0	4.142	4.142	4.142	4.142	12.5989	4.142	12.7921	14.9951	0.796327
gene_19052_NODE_4903_cov17.372093_length786	17.3721	0	5.0091	4.15791	5.11825	5.11825	67.1072	5.27247	63.0621	60.8791	0.795759
gene_6113_NODE_294_cov74.606190_length7325	74.6062	0	10.1835	10.8476	11.0205	10.8978	56.7018	10.7008	53.7494	58.7512	0.795504
gene_12263_NODE_1594_cov17.024594_length2332	17.0246	0	4.142	4.142	4.142	8.3504	69.4321	4.142	63.6304	67.6088	0.795444
gene_12197_NODE_1574_cov116.106457_length2347	116.106	0	5.62944	4.142	4.142	4.142	48.7039	4.142	48.8991	53.1575	0.795147
gene_15074_NODE_2673_cov18.648399_length1460	18.6484	0	4.142	4.14744	4.15166	4.15512	6.26856	6.31855	6.60231	10.5314	0.794728
gene_11916_NODE_1483_cov20.921064_length2462	20.9211	0	5.66885	9.57417	5.67698	9.53158	68.1851	5.6188	68.0973	67.7394	0.794644
gene_4511_NODE_143_cov34.961522_length11776	34.9615	0	4.142	4.32031	4.25653	4.25653	65.6274	4.20986	62.7052	59.9046	0.794187
gene_14561_NODE_2457_cov294.124016_length1579	294.124	0	4.18148	4.43129	4.59169	4.30858	68.4757	4.35842	64.2769	64.7876	0.793646
gene_16194_NODE_3218_cov18.563149_length1211	18.5631	0	4.142	4.142	4.142	17.0993	54.9328	4.142	49.5153	58.2043	0.793513
gene_11491_NODE_1352_cov114.028396_length2661	114.028	0	13.2186	6.28902	10.0035	6.05509	63.6755	10.2106	63.5868	64.1047	0.793509
gene_13502_NODE_2023_cov297.339197_length1874	297.339	0	4.22064	4.24434	4.29714	28.9542	66.9639	4.22866	64.9583	68.4419	0.793235
gene_6832_NODE_388_cov37.856354_length6028	37.8564	0	4.24604	4.35461	4.24604	4.42338	63.9603	4.32908	58.5728	62.4503	0.792516
gene_4617_NODE_150_cov147.168416_length11485	147.168	0	4.29236	4.55103	6.61898	5.28165	63.4	4.5896	59.99	66.6339	0.792224
gene_13202_NODE_1913_cov125.595623_length1974	125.596	0	4.23301	4.57235	4.74551	8.02673	64.8972	4.40227	58.1709	62.7406	0.792169
gene_7508_NODE_484_cov39.143300_length5219	39.1433	0	4.142	4.142	4.142	4.142	59.024	4.142	53.8488	60.4768	0.791776
gene_11283_NODE_1291_cov29.332714_length2745	29.3327	0	10.5218	10.842	8.41187	4.142	66.8771	9.52995	68.0643	68.474	0.791556
gene_17232_NODE_3783_cov23.209726_length1042	23.2097	0	4.18898	4.142	11.4735	4.19734	17.527	28.481	22.483	47.1003	0.791348
gene_13934_NODE_2199_cov37.315634_length1750	37.3156	0	4.142	4.142	4.142	4.142	51.9079	4.142	47.272	54.69	0.79117
gene_18820_NODE_4749_cov52.415567_length813	52.4156	0	4.42908	4.33264	4.55206	8.08958	20.3244	4.38051	21.4498	28.4465	0.790732
gene_2109_NODE_32_cov285.734612_length33538	285.735	0	4.21533	4.59615	5.25286	4.48762	64.8624	4.77015	58.1891	64.1053	0.790447
gene_10943_NODE_1201_cov29.023199_length2900	29.0232	0	4.142	4.142	33.7557	4.142	61.0198	24.7378	59.9404	55.4088	0.78971
gene_10425_NODE_1074_cov188.739851_length3134	188.74	0	4.24487	4.142	4.25661	8.71005	13.6811	4.29602	13.4889	14.1481	0.789688
gene_10017_NODE_977_cov96.789362_length3345	96.7894	0	12.1305	4.7688	8.09915	4.37976	64.4639	8.16854	64.165	64.6501	0.789686
gene_17906_NODE_4173_cov28.266667_length940	28.2667	0	4.15967	4.142	4.23754	4.15967	13.6184	4.13296	14.0154	17.7163	0.788289
gene_10062_NODE_988_cov25.420232_length3327	25.4202	0	25.2601	7.6228	5.13962	7.50144	30.0675	31.2539	30.5478	38.634	0.788089
gene_17396_NODE_3880_cov29.519792_length1015	29.5198	0	4.55759	4.30347	4.77977	4.23524	60.4546	4.39059	54.8995	54.5517	0.787898
gene_12522_NODE_1680_cov22.060592_length2217	22.0606	0	4.142	4.142	14.6406	14.847	21.0676	21.9837	21.1396	44.0999	0.786981
gene_15062_NODE_2667_cov23.743790_length1464	23.7438	0	10.335	10.7743	10.7743	9.27774	29.7143	10.2081	38.2556	27.1703	0.786273
gene_16048_NODE_3139_cov24.116358_length1241	24.1164	0	41.8928	26.1724	53.8389	43.3269	65.219	54.341	62.1368	64.3027	0.786221
gene_15517_NODE_2881_cov40.239297_length1363	40.2393	0	8.11707	8.75993	7.05247	9.14239	42.0193	4.31289	65.2124	64.29	0.785494
gene_6556_NODE_351_cov31.844998_length6313	31.845	0	4.21751	4.142	4.41147	4.15747	65.164	4.19432	56.4614	67.3762	0.785483
gene_13916_NODE_2192_cov43.816471_length1755	43.8165	0	4.142	4.142	4.142	4.142	31.8688	57.0314	21.2636	44.659	0.785413
gene_6172_NODE_302_cov41.470480_length7152	41.4705	0	4.142	4.142	4.142	4.142	24.0812	4.142	37.8292	21.2636	0.783623
gene_13697_NODE_2104_cov22.269644_length1824	22.2696	0	4.142	4.142	4.142	4.142	56.378	4.99902	49.1073	43.7521	0.783443
gene_16794_NODE_3533_cov62.873346_length1113	62.8733	0	4.142	4.142	4.76342	16.9598	17.3954	21.9123	20.5528	48.5258	0.78339
gene_6302_NODE_319_cov294.138168_length6880	294.138	0	4.142	4.142	4.142	5.39602	48.1776	4.142	40.0776	45.8631	0.782244
gene_15894_NODE_3065_cov26.645320_length1273	26.6453	0	4.30347	5.58183	9.89312	4.31612	65.8961	7.96096	53.0328	63.9947	0.781592
gene_6127_NODE_296_cov20.434218_length7291	20.4342	0	4.142	22.2124	18.8721	4.142	48.4095	19.1618	48.8991	48.1776	0.780823
gene_14330_NODE_2359_cov19.199369_length1640	19.1994	0	6.30624	6.5816	41.8589	4.142	62.3065	31.7613	63.912	66.4956	0.780595
gene_15646_NODE_2940_cov32.845126_length1327	32.8451	0	4.61723	4.142	4.36507	4.29082	11.4916	4.39259	10.289	10.8863	0.780463
gene_14153_NODE_2284_cov37.050765_length1690	37.0508	0	4.1781	4.21099	4.84154	4.18849	22.2888	4.28419	19.3047	23.5587	0.779015
gene_10473_NODE_1086_cov27.631631_length3109	27.6316	0	4.43306	4.55564	4.70443	4.42463	20.515	4.53404	21.6042	30.4225	0.778685
gene_11457_NODE_1343_cov21.327731_length2673	21.3277	0	4.50442	22.142	5.21596	4.9881	63.5604	20.3618	44.2955	48.8619	0.778592
gene_7804_NODE_530_cov23.182827_length4923	23.1828	0	5.59537	4.33144	4.54858	4.21742	22.3399	4.41285	21.6887	19.5329	0.778565
gene_14643_NODE_2487_cov22.129139_length1565	22.1291	0	4.19432	4.22338	4.36852	29.6624	23.7387	55.8905	25.4204	49.5153	0.778529
gene_11939_NODE_1490_cov40.159450_length2457	40.1594	0	5.11887	4.97031	20.9702	4.8545	63.4991	9.08578	66.1882	60.7894	0.776862
gene_14826_NODE_2563_cov43.869831_length1530	43.8698	0	4.32565	4.142	4.4687	35.1541	60.4768	4.44313	65.0099	53.391	0.776313
gene_9088_NODE_771_cov19.215258_length3948	19.2153	0	4.142	4.142	4.142	4.142	5.76836	7.81801	7.5509	12.7335	0.775227
gene_16046_NODE_3138_cov31.218381_length1241	31.2184	0	4.19345	4.21192	4.37847	4.262	13.3724	4.16621	12.3461	16.3402	0.774869
gene_13050_NODE_1853_cov32.168522_length2031	32.1685	0	5.45979	4.18523	5.35201	37.1181	55.291	5.76535	57.4505	57.759	0.774558
gene_11119_NODE_1244_cov16.915279_length2817	16.9153	0	46.5107	10.7964	4.142	4.142	65.8854	46.5107	66.4634	64.7578	0.774045
gene_21274_NODE_6535_cov37.224138_length577	37.2241	0	4.22458	4.27126	4.27126	4.44147	14.6367	4.32099	14.6923	21.1501	0.773833
gene_9239_NODE_806_cov70.862507_length3837	70.8625	0	4.142	4.142	4.142	4.142	62.8721	66.2414	21.4816	63.3338	0.773746
gene_10700_NODE_1142_cov248.258832_length2999	248.259	0	4.142	4.142	4.142	7.08171	16.1873	6.86961	11.2289	21.7365	0.773736
gene_10999_NODE_1215_cov17.552139_length2884	17.5521	0	4.35754	4.28254	11.9707	13.848	41.1584	13.5696	25.3443	28.3385	0.773569
gene_13754_NODE_2126_cov199.426773_length1803	199.427	0	8.68374	4.20936	4.39656	4.18454	58.2304	4.35432	51.3741	58.9852	0.773372
gene_20413_NODE_5907_cov189.422034_length645	189.422	0	4.20103	4.41484	4.5559	6.09591	35.5043	4.37809	27.7114	35.5043	0.772952
gene_10960_NODE_1205_cov20.394089_length2897	20.3941	0	4.17255	4.19059	8.11173	8.20365	9.25225	8.20365	9.4803	14.0332	0.772854
gene_7052_NODE_416_cov220.465275_length5757	220.465	0	4.19272	4.39677	4.45292	4.28799	53.6147	4.42717	44.5627	65.6788	0.772743
gene_13579_NODE_2056_cov25.388425_length1852	25.3884	0	10.0605	4.48192	4.41008	4.40274	67.2272	4.41287	60.1207	64.9544	0.772504
gene_5214_NODE_200_cov289.707871_length9253	289.708	0	4.17548	4.28681	4.62365	32.8902	61.5424	4.49576	58.0453	53.5616	0.77105
gene_13643_NODE_2082_cov60.536435_length1839	60.5364	0	5.86159	11.6225	11.363	11.5477	65.1245	4.31401	65.9743	66.9286	0.770412
gene_18227_NODE_4370_cov26.146953_length892	26.147	0	4.72501	14.1569	5.08482	14.3014	63.323	4.77142	56.3428	64.1956	0.769058
gene_8667_NODE_688_cov31.807729_length4221	31.8077	0	4.142	4.142	4.142	4.142	9.96464	4.142	9.58329	13.1214	0.768842
gene_19064_NODE_4909_cov34.332877_length785	34.3329	0	11.5032	4.60203	4.58842	11.3182	48.522	4.26387	45.5638	51.9616	0.767798
gene_12050_NODE_1526_cov289.979626_length2411	289.98	0	4.142	4.18085	4.38137	4.21679	64.272	4.23772	63.1338	40.4565	0.765638
gene_12420_NODE_1646_cov20.083935_length2271	20.0839	0	4.142	17.3565	4.142	4.142	65.1205	4.142	68.5102	61.0198	0.765543
gene_14606_NODE_2473_cov26.635644_length1570	26.6356	0	4.142	17.0993	4.142	4.142	64.1691	4.142	67.7228	59.6669	0.765501
gene_9740_NODE_913_cov74.005195_length3520	74.0052	0	4.142	4.142	4.142	4.142	63.71	61.7479	19.5868	62.8721	0.76486
gene_8375_NODE_632_cov63.839020_length4422	63.839	0	6.01521	4.14872	5.6476	5.1413	38.3541	5.69422	42.4161	68.3012	0.764822
gene_13298_NODE_1954_cov68.378120_length1938	68.3781	0	14.209	5.55062	4.142	13.5371	68.8615	4.6131	61.1961	67.4568	0.764317
gene_13370_NODE_1979_cov225.995697_length1914	225.996	0	4.15081	4.32621	4.61229	4.43624	31.191	4.43624	25.4934	39.7728	0.763766
gene_13006_NODE_1839_cov20.659799_length2045	20.6598	0	4.142	4.142	4.142	5.06169	5.86968	5.10287	5.87355	8.77242	0.763424
gene_11845_NODE_1455_cov296.856030_length2493	296.856	0	4.18377	4.645	4.42255	4.84625	65.0588	5.52758	45.1896	63.6872	0.76327
gene_14770_NODE_2538_cov28.598653_length1540	28.5987	0	4.15692	4.17094	4.37237	4.17094	13.568	4.294	10.8669	11.9419	0.763176
gene_19199_NODE_4999_cov249.551532_length773	249.552	0	4.3006	4.34668	9.45667	4.25927	30.9538	4.17482	31.5008	28.1053	0.762519
gene_11837_NODE_1453_cov23.154982_length2494	23.155	0	4.142	47.1126	4.142	4.142	53.2447	52.3484	53.2447	56.0468	0.760869
gene_11583_NODE_1380_cov55.167453_length2599	55.1675	0	4.89985	5.82479	5.36343	5.04826	40.515	4.70006	42.1591	67.4357	0.760657
gene_11292_NODE_1293_cov21.659598_length2743	21.6596	0	4.2874	4.2481	22.653	4.42124	7.61266	54.213	55.8983	59.2549	0.759826
gene_11870_NODE_1465_cov24.808993_length2479	24.809	0	4.142	4.142	4.142	4.142	36.4369	4.142	29.2017	47.3961	0.759182
gene_16249_NODE_3244_cov30.930253_length1202	30.9303	0	7.3162	35.4104	6.72313	13.676	40.0776	48.1776	38.4931	37.1811	0.758772
gene_18475_NODE_4532_cov17.791511_length856	17.7915	0	4.22726	4.21764	4.20415	9.17872	11.0593	11.4124	11.6132	26.8197	0.758129
gene_24138_NODE_8986_cov20.754930_length410	20.7549	0	10.6176	4.66287	4.83126	16.8752	34.4665	4.38938	34.7887	35.7709	0.75706
gene_13065_NODE_1857_cov53.850761_length2025	53.8508	0	4.28506	5.12933	4.5631	4.48799	37.3429	4.44025	36.6352	61.7479	0.756422
gene_12580_NODE_1698_cov25.625819_length2193	25.6258	0	4.142	4.142	4.142	4.142	36.7064	4.142	29.1009	48.7039	0.755337
gene_12693_NODE_1734_cov16.652486_length2147	16.6525	0	4.45583	4.15684	4.45583	6.79288	13.269	4.34441	13.9623	21.7133	0.755038
gene_11661_NODE_1401_cov31.843215_length2568	31.8432	0	4.24551	4.4611	4.69306	4.24551	31.1077	4.38369	23.5118	36.9072	0.754451
gene_14355_NODE_2369_cov26.328066_length1637	26.3281	0	4.142	4.142	4.30895	4.1799	12.3677	4.19641	10.4069	15.3981	0.753927
gene_10180_NODE_1016_cov35.320298_length3277	35.3203	0	4.142	4.142	4.142	4.142	30.5478	4.142	23.487	38.634	0.753426
gene_6412_NODE_333_cov29.723896_length6625	29.7239	0	4.142	4.142	4.142	4.142	32.9689	4.142	28.2324	48.7039	0.753364
gene_15862_NODE_3049_cov20.563725_length1279	20.5637	0	4.142	4.142	4.142	4.142	29.6624	4.142	21.2309	31.599	0.753171
gene_7532_NODE_488_cov53.992792_length5188	53.9928	0	4.142	4.142	4.142	4.142	60.7937	4.142	54.9328	35.8219	0.752949
gene_6232_NODE_310_cov25.782709_length6995	25.7827	0	4.142	4.142	4.142	4.142	7.95936	4.142	7.08171	9.54555	0.752419
gene_6442_NODE_337_cov337.738365_length6587	337.738	0	4.142	4.142	4.142	4.142	36.4369	4.142	25.5149	38.1131	0.752282
gene_15698_NODE_2965_cov28.900158_length1317	28.9002	0	13.5842	13.9143	4.85394	4.91869	69.2797	4.9967	66.6993	69.7682	0.75134
gene_16979_NODE_3639_cov20.741748_length1085	20.7417	0	4.2264	4.22101	4.23889	9.9719	21.6076	28.3018	22.2339	67.1712	0.750743
gene_13348_NODE_1970_cov21.337614_length1924	21.3376	0	4.142	4.142	4.142	4.142	29.6624	4.142	40.3854	66.4634	0.750628
gene_9462_NODE_854_cov220.310822_length3668	220.311	0	4.142	4.142	4.142	4.142	26.1843	6.27868	15.3228	22.8773	0.750389
gene_15426_NODE_2836_cov21.720180_length1388	21.7202	0	4.46464	19.1154	4.36957	4.48954	25.9918	25.6227	26.1123	57.6402	0.750094
gene_8181_NODE_595_cov40.898729_length4617	40.8987	0	6.30907	5.58727	6.35047	5.00284	64.057	6.28795	48.7645	43.5997	0.749561
gene_18410_NODE_4490_cov25.234858_length864	25.2349	0	13.3885	16.0554	17.584	4.21653	58.73	11.4781	60.2138	60.8686	0.749143
gene_12033_NODE_1521_cov61.103419_length2424	61.1034	0	7.39659	4.14538	31.0253	4.30043	66.3382	13.0256	66.2333	64.241	0.748925
gene_11679_NODE_1406_cov28.276027_length2562	28.276	0	4.15527	4.23157	4.7045	4.16307	15.9654	4.3199	15.4161	25.2235	0.748688
gene_15948_NODE_3091_cov18.339419_length1260	18.3394	0	4.41305	41.4256	4.32402	5.23083	49.2424	54.9279	45.6184	44.5907	0.746378
gene_13780_NODE_2136_cov27.296488_length1792	27.2965	0	4.16289	4.18575	4.24789	29.1092	51.3747	4.2149	40.8789	48.6798	0.74611
gene_17127_NODE_3720_cov17.384539_length1064	17.3845	0	57.9694	5.27636	6.31631	32.2977	53.4625	64.3603	66.4611	63.9232	0.746082
gene_7742_NODE_519_cov19.443251_length4989	19.4433	0	6.08335	38.9725	38.3159	35.8936	56.0982	63.4267	42.9889	69.7682	0.745589
gene_10751_NODE_1154_cov33.161588_length2976	33.1616	0	4.54245	4.67344	8.63123	8.36244	15.3112	4.65749	27.5953	34.4098	0.74476
gene_8347_NODE_627_cov28.549024_length4461	28.549	0	4.98218	4.14966	17.2209	17.1285	45.6997	4.42579	44.177	53.3371	0.743936
gene_9985_NODE_970_cov48.922612_length3363	48.9226	0	15.8991	16.6757	15.6402	16.2806	65.6209	8.15722	65.5539	65.483	0.742895
gene_12280_NODE_1599_cov21.653897_length2326	21.6539	0	4.142	8.52569	8.48412	7.24096	15.9552	35.8802	17.1903	23.7387	0.742629
gene_12783_NODE_1763_cov23.253171_length2105	23.2532	0	55.9581	4.16055	4.38911	5.67186	64.0169	60.4728	68.1989	64.6582	0.742556
gene_11861_NODE_1462_cov22.863262_length2483	22.8633	0	4.18165	4.41372	4.35446	4.48622	10.663	11.2449	10.7352	26.2276	0.742471
gene_18684_NODE_4661_cov66.160875_length832	66.1609	0	9.07171	4.28691	60.178	8.68966	68.0726	64.9606	64.2801	68.6073	0.741938
gene_13821_NODE_2152_cov38.925926_length1783	38.9259	0	18.6131	4.2151	4.32047	7.93337	61.0627	4.40123	59.2427	53.2085	0.741103
gene_18989_NODE_4861_cov142.075881_length793	142.076	0	4.72737	4.31092	4.27494	4.29286	11.1497	4.24802	9.09276	12.441	0.740437
gene_5943_NODE_274_cov96.972737_length7611	96.9727	0	4.142	4.142	4.142	4.142	16.8022	4.142	17.0528	10.1208	0.740434
gene_4277_NODE_127_cov354.612825_length13186	354.613	0	4.22707	4.64516	5.01767	22.4217	36.652	4.92144	28.7735	34.8548	0.74039
gene_13878_NODE_2175_cov23.033839_length1769	23.0338	0	4.142	4.142	4.142	4.142	44.0999	4.142	28.751	36.0155	0.74036
gene_7609_NODE_501_cov18.072810_length5123	18.0728	0	4.142	4.142	4.142	8.66384	5.94099	10.326	8.99604	16.6499	0.73985
gene_4701_NODE_156_cov288.373901_length11205	288.374	0	4.142	4.142	4.142	4.142	22.7966	4.142	15.9552	26.3531	0.73979
gene_7365_NODE_460_cov36.045700_length5416	36.0457	0	4.22617	4.15837	4.75102	4.94852	34.6995	4.5396	27.7364	52.7063	0.739774
gene_18631_NODE_4628_cov72.020434_length838	72.0204	0	10.5117	11.1622	11.8761	10.372	49.472	4.39511	51.8361	65.2457	0.739652
gene_11882_NODE_1470_cov17.811648_length2476	17.8116	0	4.142	4.142	14.4043	13.916	67.145	4.142	53.3219	51.155	0.739317
gene_9156_NODE_785_cov26.647348_length3920	26.6473	0	5.16876	4.24005	5.08469	7.85939	34.7944	4.48663	35.905	66.1417	0.73918
gene_6255_NODE_313_cov36.980741_length6961	36.9807	0	5.82648	5.05084	5.7472	5.12622	30.4421	8.29618	31.96	63.9806	0.738208
gene_13389_NODE_1985_cov16.977898_length1910	16.9779	0	5.09351	5.05961	5.87987	5.54246	11.7262	6.31254	54.312	53.3219	0.738122
gene_11040_NODE_1225_cov49.356633_length2859	49.3566	0	4.142	4.142	4.142	4.142	11.9384	4.33	49.1073	52.9385	0.737527
gene_7794_NODE_528_cov33.426347_length4936	33.4263	0	52.9385	21.4816	4.142	5.10732	68.6423	67.3141	64.1235	67.2049	0.737316
gene_19856_NODE_5474_cov16.962963_length703	16.963	0	56.4549	4.72676	10.5275	7.50263	62.3825	68.3037	63.7132	69.7682	0.736955
gene_17279_NODE_3807_cov135.776531_length1035	135.777	0	6.6209	7.44126	5.43284	6.63783	32.9498	7.28109	34.014	63.7606	0.73667
gene_3240_NODE_71_cov281.411384_length19081	281.411	0	4.142	4.142	4.142	18.9772	17.5917	4.142	23.8243	26.751	0.735227
gene_3851_NODE_101_cov140.306933_length15358	140.307	0	4.142	7.25897	4.142	7.4757	21.7584	4.142	18.1369	16.7373	0.735222
gene_15788_NODE_3013_cov18.994355_length1295	18.9944	0	7.05446	5.11921	5.12578	7.12075	34.7144	7.12075	29.3645	59.0666	0.73474
gene_3985_NODE_109_cov297.022005_length14370	297.022	0	4.142	4.142	4.142	33.203	26.0171	47.3961	19.1618	56.5362	0.734362
gene_17065_NODE_3683_cov35.993131_length1074	35.9931	0	10.7955	11.078	11.7725	10.4441	54.4727	4.45741	50.4765	65.0035	0.733332
gene_8598_NODE_673_cov41.601709_length4268	41.6017	0	27.5149	26.3531	4.97042	4.142	43.2982	64.6628	38.7841	63.5426	0.732358
gene_12857_NODE_1787_cov25.230010_length2081	25.23	0	5.00907	4.142	4.14943	5.25369	67.3478	5.1256	62.9613	31.6316	0.731191
gene_15141_NODE_2701_cov98.169308_length1443	98.1693	0	4.38212	4.49136	4.64132	4.33358	28.0117	6.76019	32.3555	65.4799	0.730937
gene_14157_NODE_2285_cov16.907034_length1690	16.907	0	4.16482	4.16852	11.7871	4.60905	12.4549	12.8241	12.7554	23.2053	0.7303
gene_17585_NODE_3989_cov19.543595_length984	19.5436	0	4.22258	4.16041	4.30586	13.843	36.0656	4.2416	24.6287	46.5755	0.730068
gene_5797_NODE_256_cov35.942966_length7945	35.943	0	47.3961	48.4095	46.8892	46.1363	43.9205	67.8019	66.4956	67.4457	0.729652
gene_16579_NODE_3420_cov26.409926_length1143	26.4099	0	4.39631	4.50454	4.45234	4.64301	41.5908	4.50454	28.69	26.6763	0.728853
gene_16951_NODE_3623_cov191.884802_length1088	191.885	0	6.6272	4.3803	4.63861	6.52784	62.6029	4.46783	38.7348	67.1969	0.728463
gene_5070_NODE_186_cov20.768543_length9789	20.7685	0	16.3641	18.5713	11.7262	18.7072	61.5695	8.99604	55.4088	55.4088	0.728334
gene_9941_NODE_960_cov20.515006_length3387	20.515	0	4.22338	4.18441	5.22931	4.142	8.43688	15.0942	13.5139	31.6903	0.7277
gene_12533_NODE_1683_cov40.602131_length2214	40.6021	0	57.0211	25.1171	23.6568	20.7497	61.9612	66.3482	62.6259	65.2881	0.727591
gene_12698_NODE_1736_cov41.790129_length2142	41.7901	0	4.142	4.142	4.142	4.142	6.8921	4.142	6.5095	9.34849	0.727332
gene_6952_NODE_403_cov280.461604_length5889	280.462	0	4.142	4.142	4.142	6.5816	6.93743	4.142	7.22671	9.11119	0.726933
gene_14589_NODE_2466_cov21.348255_length1574	21.3483	0	4.18088	4.20055	4.15511	4.16136	10.3675	8.98606	10.5163	25.0546	0.72692
gene_4117_NODE_117_cov19.748799_length13996	19.7488	0	4.142	4.74413	4.72633	4.4996	48.7803	4.68985	33.0582	67.8266	0.726841
gene_18455_NODE_4519_cov26.002491_length858	26.0025	0	4.24337	4.38751	4.50293	61.4017	35.1833	59.7469	41.7533	45.5677	0.726636
gene_10307_NODE_1046_cov17.778621_length3217	17.7786	0	58.4478	6.47912	7.10401	40.4522	57.4844	64.7101	60.8436	64.8025	0.725896
gene_16920_NODE_3605_cov26.608277_length1094	26.6083	0	4.65273	5.85279	5.20717	4.73811	34.6148	4.38849	35.1537	67.3919	0.725887
gene_6863_NODE_392_cov46.880690_length5964	46.8807	0	4.142	64.0753	4.142	4.142	67.8019	68.474	67.4998	66.8126	0.725476
gene_10604_NODE_1120_cov26.304743_length3028	26.3047	0	7.11007	4.60259	4.95953	6.83644	27.7906	6.16486	33.107	63.3173	0.724666
gene_5773_NODE_254_cov18.212670_length8011	18.2127	0	4.142	62.3065	4.142	4.142	67.6364	67.6364	63.3338	67.4568	0.724579
gene_10053_NODE_986_cov17.715944_length3329	17.7159	0	14.8964	4.74687	4.42388	4.65356	17.3615	15.1085	17.8369	32.2269	0.724054
gene_6342_NODE_324_cov250.650239_length6751	250.65	0	11.3132	46.8892	4.142	20.3417	44.0999	46.2344	52.7939	41.113	0.723926
gene_9612_NODE_883_cov267.066893_length3583	267.067	0	4.26804	4.30723	4.29887	4.10692	30.5844	4.05603	25.7935	16.7023	0.723803
gene_15572_NODE_2905_cov19.565251_length1350	19.5653	0	4.46881	66.8011	4.48787	40.7081	66.427	65.1238	65.3857	64.8602	0.7237
gene_9017_NODE_757_cov19.099822_length3982	19.0998	0	4.142	4.14921	4.15481	23.1035	38.0272	22.8551	13.6813	29.8026	0.723561
gene_19102_NODE_4933_cov68.170564_length782	68.1706	0	4.33692	4.57921	5.21591	57.4106	30.9195	55.5388	38.5492	44.6509	0.72116
gene_811_NODE_8_cov18.982566_length67280	18.9826	0	4.142	4.142	4.142	4.142	58.1265	9.82368	42.9591	22.8773	0.72114
gene_19602_NODE_5280_cov87.539941_length731	87.5399	0	4.50248	5.08698	4.73275	5.03478	28.2666	6.56689	31.2097	66.3281	0.718799
gene_25041_NODE_9819_cov31.438871_length374	31.4389	0	4.142	4.142	4.1687	4.1896	69.7682	6.05453	35.7317	69.1851	0.717743
gene_11974_NODE_1502_cov27.637888_length2441	27.6379	0	4.142	4.142	4.142	58.2043	64.9398	4.142	69.0982	65.5473	0.717719
gene_15579_NODE_2908_cov24.340031_length1349	24.34	0	4.15128	4.24949	4.33457	9.35846	12.9032	4.20711	15.3652	8.95335	0.717464
gene_11082_NODE_1235_cov34.910791_length2835	34.9108	0	4.98824	4.95892	7.35631	6.70931	25.8488	7.40783	29.7293	61.1424	0.717436
gene_10885_NODE_1187_cov304.781894_length2916	304.782	0	4.19743	4.63825	4.96112	34.2739	53.2672	4.94177	41.4283	43.291	0.716845
gene_15569_NODE_2904_cov22.165251_length1350	22.1653	0	4.15806	4.17945	4.2675	9.22539	12.6954	4.13685	15.1778	8.79287	0.715291
gene_8300_NODE_618_cov72.984954_length4508	72.985	0	11.3383	63.844	35.928	35.4534	64.8539	64.6897	66.5999	62.6774	0.715077
gene_17760_NODE_4092_cov20.204218_length956	20.2042	0	62.2866	14.2787	13.9287	14.3416	67.6003	68.8206	68.2553	66.9709	0.715012
gene_15842_NODE_3039_cov17.777055_length1284	17.7771	0	4.51505	9.00195	9.13078	9.3312	61.7774	60.565	14.8792	64.8069	0.714856
gene_7616_NODE_502_cov21.367069_length5114	21.3671	0	5.94392	12.6064	63.9057	13.6261	65.0816	62.598	64.4194	65.2701	0.713924
gene_10554_NODE_1107_cov33.638263_length3071	33.6383	0	4.72527	4.44445	4.746	17.1199	16.3008	5.6338	20.1828	33.5423	0.713895
gene_10570_NODE_1111_cov17.284523_length3053	17.2845	0	65.7507	5.16772	5.21495	16.7373	69.7682	69.7682	68.8113	69.3769	0.713575
gene_18316_NODE_4426_cov21.801944_length878	21.8019	0	4.23467	4.42197	5.18523	58.9511	31.3181	57.4054	39.3888	44.0996	0.712925
gene_10009_NODE_975_cov23.466646_length3353	23.4666	0	4.142	4.41147	4.142	4.37919	5.47125	4.53661	6.04733	8.63156	0.712485
gene_13199_NODE_1912_cov25.420833_length1975	25.4208	0	19.5699	6.10414	4.1608	6.12843	58.4352	25.4853	25.1768	62.657	0.712479
gene_11962_NODE_1498_cov61.260360_length2444	61.2604	0	24.0333	11.2489	4.142	6.6026	40.6363	42.7861	31.9495	24.8286	0.711856
gene_20192_NODE_5739_cov115.567921_length666	115.568	0	4.27991	5.81379	14.1222	4.46535	36.3216	4.78861	37.6401	65.1711	0.711161
gene_11350_NODE_1311_cov17.014970_length2727	17.015	0	5.17703	66.2588	16.813	6.29809	69.7682	64.1602	69.7682	69.7682	0.710633
gene_11469_NODE_1347_cov21.800077_length2666	21.8001	0	57.5226	4.37876	4.40632	59.4488	66.81	63.5477	64.0149	65.6433	0.710566
gene_16378_NODE_3313_cov16.883140_length1176	16.8831	0	5.92877	5.17633	5.04737	4.77217	30.3603	5.62512	31.4584	66.2089	0.710238
gene_15458_NODE_2851_cov36.014329_length1381	36.0143	0	4.22848	4.18395	4.18849	4.22152	22.5793	4.37876	14.9875	31.6156	0.709989
gene_1307_NODE_16_cov19.706201_length49017	19.7062	0	5.45781	20.4481	4.23257	69.7682	21.5482	63.3764	59.4729	69.7682	0.709041
gene_10650_NODE_1131_cov26.072709_length3012	26.0727	0	4.63524	4.28556	4.63524	4.55832	27.8692	8.44704	27.8692	67.8205	0.708709
gene_11482_NODE_1350_cov20.731212_length2663	20.7312	0	4.46284	64.1068	4.58474	4.57964	65.0991	68.0821	64.8609	63.837	0.70863
gene_15955_NODE_3095_cov18.084718_length1259	18.0847	0	4.142	4.142	61.0198	9.67183	63.0556	67.1603	57.3238	64.1691	0.708251
gene_16498_NODE_3376_cov29.765880_length1157	29.7659	0	4.142	4.142	4.142	21.4816	24.985	4.142	25.8948	21.3557	0.708042
gene_6877_NODE_394_cov62.024283_length5944	62.0243	0	4.22922	4.29775	65.8269	7.07102	67.0741	67.273	67.1776	64.8351	0.707941
gene_11266_NODE_1287_cov23.838530_length2749	23.8385	0	4.142	4.14928	12.3794	4.25182	12.5046	12.215	11.7451	14.471	0.707719
gene_7748_NODE_520_cov25.368741_length4988	25.3687	0	4.20078	67.3299	4.20078	7.93696	67.4651	68.275	66.1496	66.8428	0.707133
gene_20915_NODE_6276_cov55.214936_length604	55.2149	0	4.28175	4.20415	4.52977	61.1115	33.5423	59.1819	39.0325	45.2402	0.707026
gene_9691_NODE_902_cov19.966360_length3533	19.9664	0	4.36089	4.142	4.61163	13.6393	13.6217	4.4565	14.5961	14.736	0.706791
gene_12171_NODE_1566_cov22.225022_length2357	22.225	0	4.28609	4.38488	4.55199	13.236	13.0467	4.32856	14.2234	14.8941	0.706194
gene_11262_NODE_1286_cov24.507053_length2749	24.5071	0	67.6058	4.24682	4.2639	29.7461	67.3248	68.6705	67.9041	68.8089	0.704817
gene_18445_NODE_4514_cov28.389303_length859	28.3893	0	64.2682	7.14047	7.88533	30.313	62.7154	65.1903	67.0278	62.3959	0.704207
gene_3975_NODE_108_cov21.390035_length14446	21.39	0	62.6365	63.0556	66.3953	64.3306	68.1721	63.0556	69.7682	69.7682	0.702943
gene_18196_NODE_4350_cov256.203329_length896	256.203	0	23.1137	10.4321	10.3401	46.3624	66.6863	9.68709	64.6603	60.8686	0.702669
gene_8471_NODE_649_cov18.340662_length4376	18.3407	0	6.65176	66.43	6.79239	4.142	68.545	67.8019	66.3216	67.7228	0.702517
gene_5893_NODE_268_cov271.603259_length7725	271.603	0	5.18338	4.32934	4.44183	25.7873	28.8242	4.32315	26.4938	34.9241	0.701718
gene_3517_NODE_84_cov281.020207_length17524	281.02	0	4.15795	4.54558	4.44435	17.9412	42.2806	4.54558	36.2917	20.1847	0.700791
gene_13014_NODE_1842_cov16.879779_length2043	16.8798	0	4.142	37.1811	12.7921	35.1154	68.7851	10.7366	66.1533	65.4508	0.700193
gene_15113_NODE_2690_cov39.762007_length1450	39.762	0	4.15715	4.2417	4.35586	4.39754	34.7448	4.33109	24.8146	59.8485	0.699568
gene_13073_NODE_1860_cov578.599898_length2022	578.6	0	4.142	68.6423	4.142	4.142	67.5899	67.3011	67.5103	68.1721	0.697367
gene_19457_NODE_5175_cov26.839363_length746	26.8394	0	4.29913	4.142	4.39727	59.9736	65.223	4.37854	65.6446	61.6608	0.697338
gene_467_NODE_4_cov277.849610_length93346	277.85	0	4.21004	4.3744	4.57411	4.78329	24.7176	4.45475	21.0594	48.7203	0.69696
gene_4448_NODE_139_cov43.749874_length11933	43.7499	0	7.10044	65.2442	4.56336	9.47455	65.039	64.8381	62.3314	63.9327	0.696855
gene_7669_NODE_510_cov32.083783_length5056	32.0838	0	6.30682	20.9775	18.7341	5.89654	67.5491	6.20717	64.7675	52.2301	0.696734
gene_10924_NODE_1196_cov18.365486_length2906	18.3655	0	23.111	23.8862	6.35024	6.99671	66.9807	6.56922	68.8093	68.4776	0.696655
gene_12153_NODE_1560_cov314.683868_length2361	314.684	0	4.142	68.2217	4.142	4.142	66.3953	67.8748	67.3141	66.6679	0.695784
gene_10628_NODE_1127_cov17.230587_length3017	17.2306	0	4.28506	4.2695	55.4088	4.4863	58.0397	60.7937	56.378	51.4726	0.695538
gene_18935_NODE_4826_cov23.969086_length799	23.9691	0	6.13126	4.142	6.03699	4.8786	23.3812	8.43303	27.1314	63.3203	0.695431
gene_14539_NODE_2446_cov31.811642_length1584	31.8116	0	20.6095	25.9959	58.5054	63.7975	58.1132	65.5561	61.3032	63.4905	0.695221
gene_7323_NODE_454_cov20.224475_length5481	20.2245	0	5.47368	5.40287	64.976	5.49084	59.0189	66.6087	65.2737	65.2737	0.695106
gene_10258_NODE_1034_cov27.687872_length3246	27.6879	0	4.75135	13.676	28.8636	4.142	34.0761	40.0776	28.9439	33.7557	0.694803
gene_24436_NODE_9269_cov60.511696_length397	60.5117	0	4.22093	4.71455	15.9075	4.4126	33.3864	4.76106	34.9066	62.0999	0.694751
gene_17205_NODE_3767_cov33.609879_length1047	33.6099	0	4.142	4.14867	4.20762	4.1695	24.8353	4.1214	15.0636	34.4418	0.693924
gene_16614_NODE_3440_cov19.783010_length1138	19.783	0	7.51319	7.36815	63.0621	63.4728	66.3974	66.9566	65.4311	64.0125	0.693917
gene_12187_NODE_1571_cov41.386393_length2348	41.3864	0	4.142	4.142	10.326	29.0576	28.9439	4.142	35.5615	54.9328	0.693821
gene_9649_NODE_892_cov109.963776_length3561	109.964	0	4.142	4.142	4.142	21.9074	26.3531	4.142	21.3367	28.1233	0.693187
gene_14278_NODE_2338_cov35.297129_length1657	35.2971	0	27.2208	28.0044	28.2101	4.86007	61.5743	27.4183	65.967	51.1296	0.692417
gene_6496_NODE_343_cov20.170377_length6523	20.1704	0	4.142	5.22334	4.142	12.533	13.2282	15.5032	6.75762	16.9802	0.692243
gene_14726_NODE_2520_cov25.368880_length1546	25.3689	0	4.142	4.142	4.142	13.2282	14.209	4.142	12.7921	16.599	0.69209
gene_16168_NODE_3205_cov21.768103_length1215	21.7681	0	4.142	4.142	4.142	25.2601	34.3214	4.142	29.515	25.0772	0.691981
gene_998_NODE_11_cov317.809441_length57822	317.809	0	4.142	4.37575	4.40698	11.3132	66.6937	4.42582	37.7384	37.6218	0.69136
gene_2437_NODE_41_cov326.116968_length29251	326.117	0	4.142	4.45508	4.59942	4.49799	19.2201	4.61735	10.4588	19.2201	0.69004
gene_13361_NODE_1975_cov51.544820_length1918	51.5448	0	4.142	4.142	4.142	10.4686	10.2171	4.142	10.4433	11.4516	0.689922
gene_10254_NODE_1033_cov308.656749_length3248	308.657	0	4.142	4.33817	4.41781	25.2611	37.2293	4.36957	24.9067	36.0183	0.68987
gene_17898_NODE_4168_cov24.936795_length941	24.9368	0	4.53686	4.1462	4.78987	14.3282	15.5735	4.68739	24.6994	46.4832	0.689703
gene_19937_NODE_5538_cov18.688576_length694	18.6886	0	4.81335	4.15002	6.65432	26.7572	65.3089	7.26313	31.0614	63.6526	0.689283
gene_14338_NODE_2362_cov36.107955_length1639	36.108	0	28.4331	29.056	29.2639	4.62518	61.8841	28.5814	66.5882	53.0396	0.688948
gene_16352_NODE_3299_cov21.301066_length1181	21.3011	0	4.30557	67.4469	4.91955	68.1548	68.2416	67.4469	69.5204	68.8829	0.688119
gene_14764_NODE_2536_cov23.741588_length1541	23.7416	0	10.6587	4.58985	4.66403	11.1176	21.1396	4.60145	18.1369	22.3456	0.688006
gene_9350_NODE_830_cov17.284205_length3746	17.2842	0	5.52423	4.73704	5.40754	64.6809	68.4205	5.08079	67.3037	66.3495	0.687735
gene_7576_NODE_496_cov23.331961_length5155	23.332	0	4.142	4.142	4.142	4.142	5.75967	4.142	4.85606	6.08997	0.687562
gene_15064_NODE_2668_cov20.129170_length1464	20.1292	0	60.4768	4.142	4.142	4.142	55.8905	62.8721	62.3065	67.2746	0.687043
gene_6734_NODE_373_cov255.321886_length6141	255.322	0	4.30311	4.28776	5.85384	36.3998	47.1857	4.32651	34.7583	60.5426	0.686993
gene_14317_NODE_2354_cov33.952111_length1642	33.9521	0	5.77446	4.29351	4.62406	30.2935	43.2059	4.36789	35.5085	31.4785	0.686956
gene_7461_NODE_476_cov17.415732_length5318	17.4157	0	5.76353	5.13314	4.87737	64.8367	67.4766	4.51107	67.4766	68.0344	0.686667
gene_6001_NODE_280_cov22.530150_length7468	22.5301	0	45.5376	4.46652	44.9016	4.92397	61.9462	64.6047	64.2873	66.9088	0.686593
gene_19345_NODE_5096_cov18.075499_length757	18.0755	0	4.3599	65.3395	4.37041	63.2786	62.4406	68.1195	68.3263	62.5159	0.685469
gene_16151_NODE_3198_cov25.249355_length1218	25.2494	0	4.142	4.142	4.142	25.7983	33.9977	4.142	29.1009	24.985	0.685058
gene_15675_NODE_2955_cov32.364427_length1320	32.3644	0	4.1543	4.24508	4.55283	4.40505	20.0334	4.57796	10.5181	20.871	0.684402
gene_11184_NODE_1263_cov27.719060_length2778	27.7191	0	4.17462	4.21995	4.33828	11.4145	67.6308	4.32775	37.4035	37.1262	0.684191
gene_11912_NODE_1481_cov38.830079_length2462	38.8301	0	11.5771	5.36343	64.1335	4.92102	61.895	67.3068	61.6727	66.298	0.68258
gene_12526_NODE_1682_cov21.376389_length2215	21.3764	0	4.142	4.142	4.142	4.142	41.6201	4.142	20.546	30.0675	0.682488
gene_14175_NODE_2293_cov38.603311_length1686	38.6033	0	5.32984	4.142	63.6935	60.8776	68.0681	69.7682	61.416	63.4602	0.681721
gene_8075_NODE_575_cov331.246890_length4717	331.247	0	4.142	4.142	4.142	67.8019	67.2474	4.142	68.9091	67.3268	0.681087
gene_12941_NODE_1819_cov17.108782_length2059	17.1088	0	16.7863	25.3387	6.99502	24.0698	26.1493	10.3369	63.047	65.5186	0.680848
gene_12239_NODE_1588_cov18.319158_length2336	18.3192	0	66.4199	5.32981	5.43579	5.22226	61.4469	65.5205	69.7682	69.7682	0.680608
gene_9520_NODE_864_cov56.902568_length3637	56.9026	0	4.55842	68.1061	4.74705	67.7967	68.3404	68.3812	68.6271	67.9325	0.679826
gene_18012_NODE_4238_cov77.569620_length924	77.5696	0	4.142	4.21921	4.41087	65.9239	66.1228	4.25172	66.5547	65.2568	0.679742
gene_1249_NODE_15_cov313.810781_length50885	313.811	0	4.14798	5.15044	5.57792	41.4327	41.913	5.38681	39.5915	43.0713	0.679656
gene_18991_NODE_4862_cov40.077236_length793	40.0772	0	14.6344	7.83395	65.8349	67.4437	68.1247	67.4752	67.4957	67.215	0.679104
gene_4562_NODE_147_cov341.134874_length11562	341.135	0	4.142	4.29333	4.3335	15.9979	20.3474	4.20611	16.0541	32.456	0.678955
gene_12284_NODE_1600_cov19.611185_length2326	19.6112	0	4.15283	66.9766	4.1637	67.8143	66.6556	67.0644	67.0067	68.4848	0.677821
gene_15023_NODE_2648_cov26.204930_length1475	26.2049	0	4.142	4.142	4.142	13.9728	16.2304	18.007	20.9452	66.6937	0.677625
gene_19237_NODE_5020_cov16.629371_length770	16.6294	0	69.7682	4.60544	4.62885	9.3505	69.7682	69.7682	69.7682	69.7682	0.677331
gene_15529_NODE_2885_cov41.754977_length1361	41.755	0	4.70151	4.19126	4.50487	66.0329	67.7401	4.42197	66.8556	63.868	0.677208
gene_5293_NODE_208_cov287.962897_length9084	287.963	0	4.62692	6.48173	7.54004	68.6542	65.5181	6.21026	68.6848	67.3401	0.677044
gene_6685_NODE_367_cov21.856980_length6180	21.857	0	4.66898	4.14857	4.3177	65.6778	63.6265	4.29482	65.3206	65.1427	0.676422
gene_11297_NODE_1294_cov102.801638_length2742	102.802	0	4.70846	4.31138	4.53473	4.65257	23.3085	4.61782	27.5845	65.5972	0.676163
gene_13489_NODE_2019_cov16.997253_length1875	16.9973	0	6.07482	6.66848	5.45654	65.9301	69.1545	5.58652	68.3361	61.7181	0.674498
gene_14522_NODE_2440_cov29.105813_length1586	29.1058	0	11.9372	12.4426	5.55515	14.0131	29.4728	12.693	29.1987	69.0067	0.674296
gene_6896_NODE_396_cov20.076165_length5937	20.0762	0	4.18749	6.74339	6.78707	6.78707	7.58415	7.53203	6.8312	8.60378	0.672878
gene_14101_NODE_2266_cov27.467879_length1705	27.4679	0	4.142	4.142	4.142	64.6111	62.3065	4.142	66.3592	59.024	0.672641
gene_11692_NODE_1410_cov18.102236_length2559	18.1022	0	4.34778	5.49341	4.20733	4.40801	8.75333	21.1962	20.0991	58.6076	0.670552
gene_15234_NODE_2746_cov51.461314_length1425	51.4613	0	4.1786	4.16397	4.23368	17.1921	20.6586	4.17503	15.4788	20.8937	0.670459
gene_15532_NODE_2886_cov46.628352_length1360	46.6284	0	5.54048	4.13217	5.58421	67.9359	62.7486	5.35921	67.2751	63.6676	0.670098
gene_14342_NODE_2363_cov23.536616_length1639	23.5366	0	5.4597	4.2535	4.33559	4.24137	32.1436	4.39459	25.0779	67.9821	0.669693
gene_9840_NODE_938_cov259.884251_length3433	259.884	0	4.1361	4.23369	4.41889	4.46686	29.829	4.17124	21.1682	58.9281	0.669627
gene_13735_NODE_2119_cov46.968661_length1810	46.9687	0	4.142	4.142	4.142	64.4013	65.178	4.142	59.6669	66.4956	0.669071
gene_9184_NODE_792_cov18.812923_length3893	18.8129	0	4.41617	4.18798	4.39604	4.7975	23.7852	4.36587	26.6291	66.7631	0.668902
gene_17255_NODE_3796_cov323.369278_length1038	323.369	0	4.142	4.142	4.142	13.6112	16.0373	4.142	16.7888	10.842	0.6686
gene_12921_NODE_1812_cov47.341124_length2066	47.3411	0	4.142	4.142	4.142	66.5567	68.2687	4.142	63.6304	64.6628	0.668229
gene_5392_NODE_217_cov36.033839_length8891	36.0338	0	66.3157	27.7917	6.34811	28.212	66.3432	67.0441	66.1977	64.3551	0.667655
gene_11345_NODE_1310_cov21.382430_length2730	21.3824	0	4.142	32.7371	4.142	29.3988	53.391	4.142	54.312	60.4768	0.667441
gene_16515_NODE_3385_cov95.422727_length1155	95.4227	0	4.37178	35.4843	17.6334	4.58548	38.4024	34.5377	32.0174	58.7751	0.665948
gene_8812_NODE_716_cov20.745651_length4136	20.7457	0	4.142	4.142	4.142	20.9452	20.7351	4.142	18.8721	22.6156	0.665356
gene_7644_NODE_507_cov27.836085_length5082	27.8361	0	11.3066	4.14808	63.6125	64.9419	64.5919	66.0253	63.9746	62.9037	0.665311
gene_12972_NODE_1829_cov22.147648_length2053	22.1476	0	43.3066	67.3292	24.7824	63.638	66.4462	65.7392	67.7981	69.7682	0.665044
gene_16752_NODE_3512_cov46.484478_length1118	46.4845	0	27.7254	66.5234	15.4747	16.4945	61.386	64.5437	65.5763	66.9017	0.664851
gene_14438_NODE_2404_cov190.133676_length1611	190.134	0	12.9298	13.1921	12.5989	4.142	16.599	68.0053	61.4631	23.2608	0.664736
gene_5658_NODE_242_cov16.797718_length8380	16.7977	0	8.10035	13.8282	7.9448	14.0505	16.6499	17.0702	17.813	42.3789	0.664531
gene_12157_NODE_1562_cov16.691674_length2361	16.6917	0	22.8773	41.113	23.1196	8.32793	66.9373	21.1396	65.8854	67.9423	0.663393
gene_12054_NODE_1527_cov39.941376_length2409	39.9414	0	16.6276	4.27383	32.1836	5.5944	69.7682	4.28179	67.2761	65.4797	0.663045
gene_10084_NODE_993_cov16.647779_length3320	16.6478	0	66.5858	11.2289	17.0993	13.3992	68.0643	66.0555	65.8206	66.4956	0.662929
gene_14625_NODE_2481_cov17.475215_length1568	17.4752	0	4.81482	4.75654	4.80963	67.5839	66.5616	4.20622	66.0479	62.6131	0.662913
gene_14691_NODE_2506_cov20.042667_length1555	20.0427	0	69.7682	4.60412	5.33089	61.4339	69.7682	69.7682	69.7682	69.7682	0.662617
gene_8081_NODE_576_cov19.424979_length4707	19.425	0	9.68626	4.44691	4.39669	4.15206	9.43616	21.9892	10.2694	22.2825	0.662571
gene_9746_NODE_915_cov216.991038_length3514	216.991	0	4.86352	8.03315	4.142	8.21996	24.2308	4.142	15.0942	33.2789	0.662166
gene_15478_NODE_2861_cov33.972727_length1375	33.9727	0	4.28506	4.142	4.92207	64.0753	57.0314	5.06169	57.8285	63.3338	0.661175
gene_13511_NODE_2027_cov20.511833_length1872	20.5118	0	4.142	4.142	4.142	11.0899	12.3255	4.142	10.9957	21.9837	0.661153
gene_14199_NODE_2304_cov348.523985_length1681	348.524	0	4.2333	4.33412	8.4293	4.31959	24.9885	4.48357	28.1423	68.1259	0.660415
gene_14185_NODE_2298_cov36.436464_length1684	36.4365	0	4.27617	4.142	4.48311	63.6699	63.914	4.59982	57.5174	61.8974	0.65967
gene_22973_NODE_7931_cov181.594660_length467	181.595	0	4.58776	4.44457	4.86784	42.1895	30.9225	4.63135	41.0881	42.0039	0.659282
gene_14403_NODE_2388_cov23.311182_length1620	23.3112	0	5.27811	4.97803	4.19014	4.46202	17.6798	5.20729	16.0209	41.3519	0.659089
gene_7975_NODE_558_cov76.877319_length4799	76.8773	0	17.4976	21.0676	4.142	21.2309	66.5858	4.49917	49.1073	56.378	0.658986
gene_6293_NODE_318_cov76.658658_length6881	76.6587	0	4.3041	4.23521	4.23521	5.92273	20.6843	4.26784	9.77783	20.9836	0.658701
gene_11570_NODE_1376_cov26.346003_length2607	26.346	0	4.142	4.142	4.142	4.142	28.9439	4.142	23.519	68.2687	0.658519
gene_6847_NODE_390_cov19.672718_length6004	19.6727	0	4.142	4.142	6.61493	6.6237	6.63052	6.93304	6.712	11.9744	0.657747
gene_6196_NODE_305_cov258.499356_length7044	258.499	0	4.33373	5.77189	5.12949	67.6495	65.8679	5.11487	62.5013	63.0986	0.657478
gene_4899_NODE_172_cov26.782604_length10207	26.7826	0	5.38537	6.49021	6.52861	61.4965	68.4201	4.95972	54.2136	67.5649	0.65714
gene_11352_NODE_1312_cov19.409210_length2726	19.4092	0	67.5308	13.6112	13.1307	12.3255	67.5103	67.6364	64.7116	68.1197	0.656863
gene_13860_NODE_2168_cov22.636998_length1774	22.637	0	4.19685	12.9656	4.49408	69.7472	65.1156	4.32008	67.7594	69.5991	0.6558
gene_10203_NODE_1022_cov20.602117_length3267	20.6021	0	22.1697	4.142	4.142	11.6074	11.1282	24.5836	35.1541	68.6423	0.655596
gene_13858_NODE_2167_cov25.489238_length1774	25.4892	0	4.31644	13.3122	4.62201	69.7476	65.2424	4.44315	67.8661	69.5408	0.655471
gene_23394_NODE_8307_cov19.139175_length443	19.1392	0	4.4637	4.32173	4.45154	6.77319	14.2672	4.32553	11.0401	7.70602	0.655421
gene_21258_NODE_6523_cov69.682600_length578	69.6826	0	4.18423	46.9067	4.77456	8.68498	55.833	31.9917	44.2706	44.5523	0.654695
gene_18981_NODE_4855_cov27.006766_length794	27.0068	0	4.142	4.18907	4.30045	4.16868	26.4046	4.12201	15.874	13.1833	0.654496
gene_10396_NODE_1066_cov46.026688_length3165	46.0267	0	45.3967	20.9547	48.076	5.89001	62.1776	59.8324	64.3714	66.0861	0.653835
gene_13784_NODE_2137_cov24.833621_length1792	24.8336	0	24.1923	4.58711	4.26318	4.37266	18.5514	21.1674	23.9549	29.8717	0.65369
gene_19028_NODE_4885_cov32.367347_length790	32.3673	0	4.31937	4.28179	4.49519	61.5628	65.5968	4.4418	51.6268	65.6688	0.653137
gene_10489_NODE_1090_cov19.919948_length3103	19.9199	0	4.142	7.58794	4.142	7.58288	7.36607	15.8737	7.40598	16.12	0.651941
gene_17495_NODE_3937_cov43.064687_length998	43.0647	0	26.397	66.3091	4.61889	4.55077	63.7016	66.5218	67.3253	65.8782	0.65194
gene_14497_NODE_2431_cov22.810143_length1593	22.8101	0	4.142	8.29759	4.142	4.142	7.34107	8.19804	7.25897	10.7964	0.651412
gene_22611_NODE_7622_cov25.397229_length488	25.3972	0	62.8102	4.142	4.15066	4.24271	68.1324	68.8725	54.0532	66.61	0.650668
gene_9043_NODE_762_cov16.737650_length3962	16.7376	0	4.15747	4.142	4.142	4.42582	12.7035	52.3484	12.9298	41.6201	0.64972
gene_13067_NODE_1858_cov16.753807_length2025	16.7538	0	4.30698	47.7124	4.74338	4.3524	47.4791	50.2151	36.5856	50.0967	0.648607
gene_4166_NODE_120_cov219.855928_length13701	219.856	0	4.142	4.142	4.142	6.44481	7.57015	4.142	6.37812	11.2289	0.647495
gene_13161_NODE_1897_cov27.310238_length1989	27.3102	0	4.142	4.142	4.142	68.474	67.4345	4.142	57.0314	69.7682	0.647462
gene_4436_NODE_138_cov21.336639_length11952	21.3366	0	4.65216	21.6832	68.4364	4.142	69.7682	58.7196	67.5206	64.8228	0.647222
gene_12507_NODE_1676_cov26.234779_length2223	26.2348	0	5.28336	31.1415	4.43549	4.36537	50.3765	4.38729	48.2713	48.2713	0.646815
gene_11387_NODE_1323_cov20.217244_length2711	20.2172	0	6.36264	13.9381	14.3894	4.29652	16.6316	20.2012	16.5385	34.0989	0.646575
gene_14307_NODE_2350_cov18.444095_length1647	18.4441	0	65.9242	4.47357	4.32103	4.51898	44.7732	64.6223	68.2363	67.7472	0.643286
gene_19588_NODE_5268_cov47.380531_length733	47.3805	0	5.13985	45.6288	4.78026	9.5699	56.8571	24.2031	45.9013	46.3165	0.642544
gene_14746_NODE_2527_cov317.906649_length1544	317.907	0	4.17633	4.14649	4.15358	15.411	16.5946	4.17633	12.4709	25.3853	0.641751
gene_18837_NODE_4758_cov34.720899_length811	34.7209	0	4.12416	4.142	4.30192	4.16466	49.5971	4.1797	18.1568	61.0797	0.641472
gene_11578_NODE_1379_cov22.172495_length2600	22.1725	0	4.142	4.142	4.15601	4.16601	9.2199	9.0637	9.44428	30.4176	0.639488
gene_14601_NODE_2470_cov25.997363_length1572	25.9974	0	4.18237	4.51946	4.66714	63.5693	69.0342	4.57083	56.4272	54.3603	0.63737
gene_12598_NODE_1704_cov19.445070_length2185	19.4451	0	4.40936	4.2115	50.0016	50.2605	41.3788	55.1782	42.1775	60.8773	0.636671
gene_11885_NODE_1471_cov25.517355_length2475	25.5174	0	4.4687	4.142	4.40066	35.6692	27.6207	4.142	30.3942	36.0155	0.6363
gene_11631_NODE_1394_cov184.930748_length2582	184.931	0	4.142	4.142	4.142	9.18163	11.2773	11.0426	11.1051	39.5506	0.635647
gene_8926_NODE_738_cov22.048262_length4054	22.0483	0	8.42528	5.9324	5.66494	14.5205	13.2931	5.33409	15.0294	21.4205	0.632166
gene_12452_NODE_1656_cov24.606005_length2253	24.606	0	4.21264	4.21264	4.2343	4.21264	15.7819	14.6655	16.7464	66.6844	0.630667
gene_13471_NODE_2013_cov33.020811_length1881	33.0208	0	9.48901	4.37413	6.34854	10.7754	22.6038	11.9655	20.967	68.7338	0.63053
gene_5083_NODE_188_cov18.108774_length9708	18.1088	0	4.142	4.142	4.142	50.0619	18.9156	4.142	58.7196	52.6084	0.630205
gene_3393_NODE_78_cov280.546959_length18060	280.547	0	4.142	4.142	4.142	18.3684	20.4852	4.142	15.5819	17.3116	0.630154
gene_15266_NODE_2760_cov24.755327_length1416	24.7553	0	4.16752	4.16752	4.1921	4.142	7.96775	4.142	8.76353	19.5993	0.629914
gene_8995_NODE_752_cov57.495296_length3988	57.4953	0	4.142	4.142	4.142	8.66384	9.26448	4.142	7.08171	11.1528	0.626964
gene_12932_NODE_1817_cov17.760100_length2060	17.7601	0	5.25096	4.16038	4.40372	14.3914	16.2054	4.36198	11.2823	19.4099	0.625854
gene_8000_NODE_562_cov19.648574_length4753	19.6486	0	4.142	4.142	4.142	50.4809	18.7072	4.142	58.7196	51.8415	0.625419
gene_7400_NODE_466_cov21.837262_length5358	21.8373	0	65.9458	11.3622	4.142	6.94477	67.4893	63.5426	60.7937	58.7196	0.624421
gene_10314_NODE_1048_cov17.540849_length3213	17.5408	0	4.30447	5.86312	13.9453	68.784	65.916	4.16048	61.7411	63.2628	0.623892
gene_10772_NODE_1158_cov24.620110_length2969	24.6201	0	4.142	15.5032	15.5032	15.3228	20.528	59.9404	21.191	37.7384	0.623458
gene_4459_NODE_140_cov69.509637_length11885	69.5096	0	21.9837	39.3753	19.8928	4.142	67.6364	13.4361	66.2414	66.614	0.623415
gene_9387_NODE_837_cov21.023972_length3726	21.024	0	7.13673	7.07552	7.04455	4.142	9.76164	27.0276	10.1145	27.5149	0.623198
gene_5746_NODE_251_cov20.956989_length8053	20.957	0	7.1942	62.1725	7.27207	7.28618	60.2216	69.7682	50.8164	51.7664	0.62225
gene_8045_NODE_570_cov26.049562_length4736	26.0496	0	4.67979	4.25701	4.29872	38.4001	28.3102	4.2308	31.2539	37.8292	0.621474
gene_1826_NODE_26_cov312.352786_length40187	312.353	0	4.142	4.142	4.142	5.84221	5.09351	4.142	5.85952	8.27992	0.620229
gene_14977_NODE_2629_cov66.046154_length1485	66.0462	0	4.23636	4.54081	4.5734	4.5148	16.819	8.26476	17.9039	62.334	0.619873
gene_14050_NODE_2247_cov18.128838_length1716	18.1288	0	7.30339	45.2395	5.15132	39.777	66.686	4.77883	67.3797	68.0409	0.619521
gene_11233_NODE_1277_cov33.362260_length2763	33.3623	0	4.21533	4.23389	4.17372	4.21771	9.75991	4.18752	52.8674	13.5546	0.618341
gene_14634_NODE_2484_cov22.782263_length1566	22.7823	0	4.21533	4.23389	4.17372	4.21771	9.75991	4.18752	52.8674	13.5546	0.618341
gene_14238_NODE_2321_cov27.576471_length1670	27.5765	0	9.58329	5.55062	5.65251	5.59192	10.0496	9.76164	8.54713	9.85274	0.618166
gene_10107_NODE_999_cov20.426990_length3308	20.427	0	14.3477	4.142	5.06169	5.01468	15.5032	19.3041	13.4997	12.4848	0.618056
gene_11416_NODE_1333_cov26.158832_length2693	26.1588	0	6.33099	7.1294	65.2886	4.38208	52.7234	60.9224	57.4017	55.8305	0.617573
gene_10144_NODE_1008_cov23.943069_length3287	23.9431	0	5.51946	29.6302	5.57025	28.7106	18.5726	5.57025	62.0936	60.3234	0.616326
gene_9637_NODE_889_cov16.973257_length3570	16.9733	0	4.73362	4.26818	4.64214	53.4381	49.2627	4.35417	43.6683	44.845	0.616292
gene_11989_NODE_1508_cov20.887768_length2434	20.8878	0	10.5231	4.43945	4.768	10.5994	13.2272	63.2151	14.5787	64.6311	0.615189
gene_12216_NODE_1579_cov19.052470_length2342	19.0525	0	4.53661	5.31159	4.54799	5.3698	66.5267	19.3567	9.26448	69.303	0.614729
gene_17979_NODE_4214_cov121.842286_length930	121.842	0	7.28376	5.11417	5.10184	8.30191	21.66	4.81082	21.8831	65.0579	0.614371
gene_9211_NODE_799_cov19.680147_length3863	19.6801	0	4.50572	5.36102	4.59547	5.41121	66.5858	19.3326	9.22866	69.2395	0.61408
gene_18385_NODE_4473_cov27.932266_length867	27.9323	0	4.71965	4.38075	4.54961	12.5843	17.2865	13.0449	16.491	67.971	0.612095
gene_11500_NODE_1354_cov24.226749_length2657	24.2267	0	4.27999	4.27999	4.43933	35.2136	37.3774	4.30935	25.775	34.4988	0.611104
gene_18687_NODE_4663_cov21.756757_length832	21.7568	0	4.79814	4.142	11.8538	5.12499	24.069	5.23302	22.6151	66.3817	0.610711
gene_10666_NODE_1135_cov26.706540_length3006	26.7065	0	42.3789	37.8292	48.1776	17.5525	54.5855	61.4631	53.8488	63.0556	0.609642
gene_14720_NODE_2518_cov79.273762_length1549	79.2738	0	7.06775	4.87405	4.94924	7.83239	20.997	4.7081	21.4302	65.6851	0.609299
gene_13293_NODE_1951_cov26.691410_length1941	26.6914	0	4.142	7.80192	7.72734	7.72734	7.76576	11.1374	8.01636	9.31216	0.609157
gene_16660_NODE_3465_cov19.894052_length1131	19.8941	0	4.2332	4.15791	4.97138	10.9873	11.704	5.00578	13.8948	38.5922	0.606772
gene_10423_NODE_1073_cov24.146104_length3135	24.1461	0	4.20829	4.2268	4.48651	35.5451	27.9032	4.38452	26.0775	65.0584	0.606498
gene_10532_NODE_1101_cov23.714947_length3079	23.7149	0	4.142	4.142	5.96923	5.95878	5.61995	11.2881	5.75592	9.93226	0.606377
gene_11832_NODE_1452_cov70.161409_length2496	70.1614	0	4.142	4.142	4.2911	46.8892	56.378	4.142	32.3399	48.8096	0.604488
gene_12395_NODE_1637_cov83.896226_length2281	83.8962	0	42.2263	38.5735	37.036	4.41866	67.1703	39.0736	65.5983	65.9796	0.60412
gene_9928_NODE_958_cov32.186807_length3390	32.1868	0	4.142	4.142	4.142	7.8661	24.0812	4.142	67.145	7.77454	0.603762
gene_20140_NODE_5696_cov39.571197_length673	39.5712	0	4.142	4.21429	4.30057	43.4152	41.7311	4.52305	34.1511	34.043	0.60183
gene_10536_NODE_1102_cov17.830189_length3076	17.8302	0	28.751	4.142	4.142	4.142	17.4042	28.2324	28.1233	28.1233	0.601783
gene_8509_NODE_657_cov21.038255_length4342	21.0383	0	4.26214	4.20015	13.3741	13.3741	25.5333	67.7666	24.0003	21.298	0.601297
gene_23414_NODE_8327_cov30.919897_length442	30.9199	0	50.5641	44.2283	44.2283	45.2007	44.2283	52.8883	53.275	53.275	0.601201
gene_6038_NODE_285_cov283.294718_length7401	283.295	0	4.142	4.31468	4.26075	4.26453	43.7874	4.22177	39.3765	7.08837	0.600737
gene_16105_NODE_3170_cov17.295571_length1229	17.2956	0	4.22658	51.3217	4.57783	4.19376	62.1559	4.16635	67.4347	68.5612	0.600697
gene_12292_NODE_1602_cov97.294092_length2323	97.2941	0	8.64087	6.11291	67.1707	5.18316	65.8311	66.9283	47.2621	65.2679	0.600055
gene_8343_NODE_626_cov19.094267_length4468	19.0943	0	17.0879	4.75564	10.4	4.7527	19.01	11.8366	17.4855	31.2663	0.599974
gene_15377_NODE_2811_cov52.908414_length1398	52.9084	0	4.142	4.142	4.142	4.142	12.1164	4.142	11.3622	36.0155	0.599808
gene_14689_NODE_2505_cov26.060667_length1555	26.0607	0	13.4625	4.142	4.142	4.142	22.9797	4.142	16.485	21.9837	0.598105
gene_16888_NODE_3587_cov17.318008_length1099	17.318	0	4.18407	4.1895	6.01314	4.16725	6.10392	5.98241	6.19145	12.6183	0.597979
gene_7789_NODE_527_cov60.080262_length4939	60.0803	0	9.59549	56.175	38.4001	9.6842	55.6899	57.0314	55.6899	55.8905	0.597563
gene_14761_NODE_2535_cov24.857335_length1541	24.8573	0	4.18886	4.15601	4.27059	11.5182	12.5277	4.28535	9.28162	10.4713	0.597099
gene_11929_NODE_1487_cov36.287854_length2459	36.2879	0	4.41239	64.5225	4.39804	39.6622	59.4723	24.9029	63.8457	66.2773	0.596789
gene_15472_NODE_2858_cov16.870651_length1377	16.8707	0	65.9156	50.1385	13.2382	54.9862	68.211	64.753	68.376	64.8719	0.596717
gene_19990_NODE_5575_cov32.384252_length690	32.3843	0	4.18898	4.15605	4.27091	11.4613	12.5043	4.28571	9.21493	10.4398	0.59627
gene_13158_NODE_1896_cov30.216537_length1990	30.2165	0	4.142	4.142	4.142	4.142	8.91689	4.142	5.07535	11.1051	0.594091
gene_13693_NODE_2102_cov78.157062_length1825	78.1571	0	16.9994	23.2726	54.619	18.114	64.9684	23.3832	59.9889	64.9684	0.589566
gene_10625_NODE_1125_cov32.327150_length3020	32.3272	0	62.3065	61.7479	62.6365	62.6365	61.3406	67.6364	66.1533	63.71	0.589258
gene_17269_NODE_3803_cov18.880734_length1036	18.8807	0	27.2953	29.0257	21.1063	31.8852	31.301	40.31	26.8669	41.4301	0.588489
gene_19617_NODE_5289_cov27.437037_length730	27.437	0	68.3948	10.9763	22.0004	5.32213	66.1954	65.2155	64.5874	59.8188	0.586817
gene_11305_NODE_1296_cov22.179077_length2741	22.1791	0	4.55875	4.19799	4.19407	11.8603	14.4117	4.24211	10.7318	9.5297	0.585806
gene_19427_NODE_5152_cov162.220461_length749	162.22	0	61.78	47.1539	5.35651	48.2733	58.4905	64.5152	62.7036	63.626	0.585317
gene_13420_NODE_1997_cov21.470652_length1895	21.4707	0	4.142	4.17676	4.17921	4.16312	9.37107	10.3407	9.44035	41.6018	0.584712
gene_7007_NODE_411_cov18.446568_length5810	18.4466	0	4.6924	53.557	4.3932	4.85303	62.1685	4.82363	66.0002	66.9963	0.583443
gene_9397_NODE_839_cov16.772380_length3719	16.7724	0	42.3789	44.9223	66.0555	24.7378	66.9938	65.2054	67.0809	67.4231	0.583355
gene_19400_NODE_5133_cov19.657102_length752	19.6571	0	4.84587	52.7163	4.61218	5.52873	68.8368	5.15608	63.9075	64.5667	0.581413
gene_12259_NODE_1593_cov17.785777_length2333	17.7858	0	17.0951	9.21402	9.21402	8.87102	15.205	15.5233	15.7427	16.7071	0.581235
gene_9138_NODE_781_cov22.643299_length3935	22.6433	0	4.142	4.142	4.142	4.142	10.888	4.142	10.2455	34.5691	0.580619
gene_11077_NODE_1234_cov43.371182_length2838	43.3712	0	4.142	4.142	4.142	4.142	10.888	4.142	10.2374	34.5691	0.580489
gene_17257_NODE_3797_cov43.592065_length1038	43.5921	0	40.0922	4.3655	46.2892	4.53352	53.2361	30.4723	60.5249	64.4625	0.579272
gene_8945_NODE_741_cov281.114729_length4047	281.115	0	4.142	5.28604	4.142	5.33508	5.87691	4.142	5.75592	8.83881	0.577194
gene_1778_NODE_25_cov280.998193_length40997	280.998	0	9.76164	48.1776	4.142	4.56136	58.7196	4.142	59.9404	65.6748	0.576748
gene_17778_NODE_4101_cov18.493882_length954	18.4939	0	4.15823	4.14689	6.01178	6.05282	13.9156	9.43691	13.5945	59.946	0.576306
gene_17523_NODE_3953_cov72.261194_length993	72.2612	0	5.21053	34.8724	35.1588	4.75781	66.7839	4.72525	64.8811	65.1288	0.573132
gene_13302_NODE_1955_cov19.315090_length1937	19.3151	0	4.142	11.2289	11.2489	4.142	15.3228	11.2489	14.209	42.6238	0.572808
gene_19360_NODE_5107_cov17.737518_length756	17.7375	0	66.0856	63.8466	68.0849	64.6894	67.2511	69.4061	69.7682	66.3142	0.571969
gene_10512_NODE_1096_cov20.685338_length3090	20.6853	0	4.142	11.1374	11.1528	4.142	15.0942	11.1528	13.9485	42.1859	0.570067
gene_10797_NODE_1164_cov44.566025_length2963	44.566	0	4.142	4.142	12.4665	4.142	10.7366	67.5706	11.2881	65.8206	0.569858
gene_12265_NODE_1595_cov20.019341_length2330	20.0193	0	9.40651	50.2647	4.142	4.64034	60.7937	4.142	60.4768	67.1135	0.569374
gene_16849_NODE_3567_cov23.504771_length1103	23.5048	0	4.142	4.142	4.35978	21.6289	22.3822	4.29445	15.5676	60.9204	0.568409
gene_12230_NODE_1585_cov26.656154_length2338	26.6562	0	4.64057	4.1525	5.04353	42.4293	43.4225	4.62383	22.211	53.9712	0.56729
gene_15557_NODE_2898_cov22.302540_length1354	22.3025	0	5.47679	4.36401	4.5352	45.4083	20.3529	4.46529	39.8319	37.5606	0.566566
gene_14191_NODE_2300_cov16.642726_length1684	16.6427	0	16.0856	4.142	7.57015	4.142	21.1396	7.46506	16.3146	38.5694	0.565992
gene_18045_NODE_4259_cov120.515643_length918	120.516	0	62.156	58.586	58.9724	59.341	61.0126	59.5957	62.621	63.118	0.564232
gene_11702_NODE_1414_cov18.071027_length2547	18.071	0	4.142	4.48227	4.142	4.47979	4.74418	10.6326	4.7604	8.9784	0.563151
gene_15881_NODE_3059_cov38.593776_length1276	38.5938	0	13.7573	4.44764	59.478	4.28673	60.6587	18.6723	60.8951	65.3735	0.561634
gene_18159_NODE_4328_cov39.204734_length900	39.2047	0	7.44037	37.1975	37.1975	4.20775	66.3565	7.10078	64.6559	65.5768	0.558462
gene_2597_NODE_46_cov295.729475_length27180	295.729	0	4.142	4.33565	4.27075	4.23391	14.0921	4.2036	14.0921	59.452	0.558272
gene_19470_NODE_5185_cov25.896802_length743	25.8968	0	4.71048	57.1711	4.94621	5.22917	64.233	5.08028	65.1847	66.1376	0.557351
gene_10209_NODE_1023_cov30.628465_length3266	30.6285	0	4.5842	4.65567	5.06745	42.4978	42.255	4.63876	21.4213	53.0587	0.55661
gene_19086_NODE_4922_cov43.807692_length783	43.8077	0	4.35326	23.9661	4.31367	23.5376	45.2807	4.41799	24.4322	45.2807	0.555624
gene_19721_NODE_5366_cov60.442598_length717	60.4426	0	5.68985	56.6234	55.7755	56.6234	67.0278	64.108	54.6811	63.8641	0.553336
gene_13452_NODE_2007_cov24.664297_length1884	24.6643	0	4.142	16.0373	4.142	18.811	19.1618	4.142	19.6328	24.9438	0.552154
gene_17216_NODE_3773_cov43.629293_length1045	43.6293	0	4.142	4.31303	4.2472	4.22417	14.0781	4.19404	13.5168	60.3091	0.551114
gene_13477_NODE_2015_cov20.920966_length1877	20.921	0	25.2846	4.64947	8.0099	7.37875	26.8148	53.0061	27.6298	18.1326	0.549596
gene_16617_NODE_3441_cov18.140351_length1138	18.1404	0	44.9717	11.3113	66.3372	5.14047	66.6717	66.3178	65.0066	65.5177	0.54791
gene_17260_NODE_3798_cov42.032553_length1038	42.0326	0	4.54932	54.9355	7.7629	8.32998	58.0845	8.43574	63.3782	53.5571	0.547053
gene_7293_NODE_450_cov16.790732_length5493	16.7907	0	4.142	4.142	4.142	4.142	4.142	4.142	4.65216	6.00042	0.546167
gene_12589_NODE_1701_cov65.935393_length2191	65.9354	0	10.0034	9.53881	56.1496	4.88986	63.7367	10.2293	61.5792	64.8875	0.545467
gene_5371_NODE_215_cov18.032641_length8909	18.0326	0	6.65176	4.142	4.142	4.142	6.4098	5.90003	6.27868	14.2781	0.544027
gene_8772_NODE_707_cov240.826998_length4159	240.827	0	4.88576	4.142	28.751	33.8969	28.9439	4.142	35.1154	67.8748	0.536557
gene_9758_NODE_917_cov17.635601_length3510	17.6356	0	4.142	8.43688	8.08334	8.0451	8.66384	8.10035	8.6079	8.51553	0.535779
gene_7717_NODE_515_cov93.404238_length5010	93.4042	0	63.4851	4.32386	51.195	4.67226	67.1121	62.0389	66.365	67.2882	0.53524
gene_246_NODE_2_cov20.665530_length110307	20.6655	0	41.113	4.142	4.142	4.142	11.3622	42.9591	38.634	46.5107	0.534052
gene_7103_NODE_423_cov55.190493_length5693	55.1905	0	4.78707	4.15296	4.97406	64.3515	65.8203	4.80107	35.8439	51.6623	0.533554
gene_9902_NODE_953_cov20.148281_length3400	20.1483	0	4.142	22.9349	4.142	7.98778	26.0981	4.142	23.1196	25.7983	0.532042
gene_18084_NODE_4285_cov31.362894_length912	31.3629	0	64.9201	65.7452	66.29	63.4855	67.7348	66.5674	66.5507	66.464	0.531958
gene_16918_NODE_3604_cov337.123195_length1094	337.123	0	4.30023	4.31852	4.59489	12.6872	19.1838	4.42424	9.18218	12.0746	0.531707
gene_1472_NODE_19_cov304.926525_length47064	304.927	0	4.142	4.142	4.142	14.1737	14.553	4.142	13.4829	65.1497	0.529136
gene_8314_NODE_621_cov19.050733_length4490	19.0507	0	4.142	4.142	4.142	4.142	4.142	5.63619	4.142	6.17486	0.528122
gene_12061_NODE_1530_cov27.487223_length2403	27.4872	0	4.142	4.142	5.56654	5.58253	5.24839	16.0856	5.38487	33.4799	0.528058
gene_13797_NODE_2142_cov20.895617_length1789	20.8956	0	4.142	4.142	4.142	4.142	4.142	8.38105	4.142	9.40651	0.527494
gene_19831_NODE_5452_cov115.158462_length705	115.158	0	37.6828	33.4528	5.64435	4.39292	55.5282	37.6828	32.1316	52.1308	0.525088
gene_12736_NODE_1748_cov53.740203_length2122	53.7402	0	4.142	4.142	4.142	9.70291	62.3065	4.142	32.9689	9.38503	0.524825
gene_10680_NODE_1138_cov48.852542_length3005	48.8525	0	4.142	4.142	4.142	9.70291	62.3065	4.142	32.9689	9.34849	0.524529
gene_10311_NODE_1047_cov65.758151_length3214	65.7582	0	4.23161	4.16778	66.9153	11.2648	65.2306	11.4501	64.1416	66.9759	0.524242
gene_11421_NODE_1334_cov39.498294_length2692	39.4983	0	5.71272	61.9631	4.36198	4.33375	65.7159	5.6268	63.5341	66.6889	0.523252
gene_15743_NODE_2984_cov45.182761_length1308	45.1828	0	4.60657	4.84564	4.84945	4.59824	11.4979	7.10123	10.8024	60.4156	0.521658
gene_8223_NODE_603_cov37.479300_length4572	37.4793	0	4.142	4.142	4.142	4.142	10.4002	4.142	4.142	10.9957	0.520153
gene_16766_NODE_3520_cov82.801131_length1116	82.8011	0	5.66383	5.12581	4.64939	5.32286	12.1546	8.12886	11.1085	63.6368	0.520075
gene_11969_NODE_1500_cov298.758794_length2443	298.759	0	4.142	4.142	4.142	4.142	4.25106	4.142	4.142	4.35448	0.51655
gene_19232_NODE_5017_cov294.580420_length770	294.58	0	10.5239	4.55295	4.50475	15.0943	16.4127	4.39113	16.0554	64.7936	0.515983
gene_13532_NODE_2039_cov283.300831_length1860	283.301	0	5.09574	66.6344	5.49786	15.858	68.551	5.40783	67.7257	68.9068	0.515013
gene_16348_NODE_3297_cov25.450754_length1182	25.4508	0	58.6838	4.54933	4.798	4.59543	68.7347	5.40707	63.77	64.8231	0.513524
gene_9961_NODE_965_cov23.335846_length3372	23.3358	0	5.5419	65.9075	5.70539	4.91307	67.8716	4.4886	68.0227	69.7682	0.512634
gene_15448_NODE_2848_cov20.033133_length1383	20.0331	0	4.21854	54.4471	69.7682	4.65135	69.7682	56.9745	66.9213	69.7682	0.512465
gene_13630_NODE_2077_cov24.306659_length1842	24.3067	0	4.37613	4.32896	4.30891	4.56668	8.87502	9.97821	9.25105	63.5493	0.511264
gene_18147_NODE_4319_cov55.624557_length902	55.6246	0	62.894	61.7895	62.2047	67.2779	64.1849	65.5758	63.8696	65.4111	0.511184
gene_15838_NODE_3038_cov25.251424_length1284	25.2514	0	4.5636	62.9202	4.35071	4.30473	64.0545	4.31073	64.1545	64.5888	0.509671
gene_10860_NODE_1180_cov20.081682_length2932	20.0817	0	4.142	7.81801	8.03955	7.83836	8.08334	7.98778	8.27992	23.2608	0.508758
gene_12128_NODE_1552_cov45.752809_length2369	45.7528	0	7.27453	63.4996	64.3629	66.9989	69.7682	55.9012	69.4139	69.7682	0.506811
gene_5255_NODE_204_cov28.888619_length9105	28.8886	0	9.1152	4.36938	61.3185	6.88326	63.8552	4.3574	64.8014	65.2504	0.505914
gene_14687_NODE_2504_cov26.293333_length1555	26.2933	0	63.6304	33.7557	33.8969	4.7924	59.6669	64.78	61.1961	63.0556	0.505388
gene_9898_NODE_952_cov20.893592_length3410	20.8936	0	6.87078	66.079	5.551	5.36824	69.2018	5.15349	65.7568	69.7682	0.505122
gene_17338_NODE_3842_cov19.841564_length1027	19.8416	0	52.336	48.5657	54.1809	5.38346	69.1168	69.7682	67.4513	68.3571	0.505044
gene_14020_NODE_2237_cov39.907563_length1721	39.9076	0	4.64433	62.6973	4.90643	4.49939	62.3392	4.66249	62.1284	65.2214	0.504462
gene_17951_NODE_4198_cov18.997727_length935	18.9977	0	4.69053	58.6766	57.1014	64.3432	68.7441	68.4526	52.2751	66.349	0.504232
gene_19456_NODE_5174_cov295.900145_length746	295.9	0	63.2458	4.173	67.852	42.15	69.1959	66.8823	67.7942	68.8303	0.50416
gene_9206_NODE_798_cov50.531898_length3864	50.5319	0	4.142	68.2687	4.142	4.142	68.0053	4.142	68.9764	68.3135	0.503475
gene_8397_NODE_636_cov215.508249_length4419	215.508	0	4.142	5.99115	4.142	5.95878	6.67312	4.142	6.00042	6.70152	0.502616
gene_8387_NODE_634_cov85.237288_length4421	85.2373	0	55.5107	63.1668	63.1668	60.9754	67.4749	55.5107	68.5436	67.2622	0.501159
gene_17528_NODE_3956_cov17.375267_length993	17.3753	0	4.85138	67.9032	53.7544	5.6001	65.5031	52.2911	66.7303	66.8375	0.501136
gene_4686_NODE_155_cov302.282817_length11345	302.283	0	4.142	4.142	4.142	22.6156	24.0585	4.142	11.7262	19.5223	0.500937
gene_11524_NODE_1364_cov28.376507_length2626	28.3765	0	4.142	4.142	4.142	4.142	4.32565	4.142	4.142	4.28506	0.497254
gene_17616_NODE_4006_cov17.522162_length980	17.5222	0	4.34155	4.149	4.26958	4.19861	9.88384	4.15445	8.39377	49.6499	0.496942
gene_11946_NODE_1492_cov33.132028_length2456	33.132	0	4.142	9.34295	4.142	4.142	9.44341	4.142	8.58919	10.4433	0.496096
gene_6806_NODE_384_cov25.991510_length6062	25.9915	0	4.142	69.0593	4.142	4.142	67.6273	4.142	68.2217	68.2217	0.495657
gene_10046_NODE_984_cov86.332926_length3329	86.3329	0	8.49484	4.17702	66.2211	8.67759	67.9372	4.92903	67.0154	67.4484	0.495487
gene_9131_NODE_780_cov103.474362_length3936	103.474	0	12.0766	12.2578	67.3011	12.3541	67.4568	12.4665	66.9373	66.4956	0.494563
gene_15834_NODE_3037_cov25.364524_length1284	25.3645	0	4.7643	4.93196	4.63338	17.3296	10.3232	4.62197	11.5083	48.2561	0.494137
gene_9180_NODE_791_cov34.383794_length3893	34.3838	0	40.3697	4.56919	66.078	38.2936	66.7637	29.7468	67.3131	66.275	0.494074
gene_7602_NODE_500_cov182.234981_length5132	182.235	0	9.89237	41.113	14.4405	15.0388	37.3429	4.69881	43.4983	60.7937	0.492204
gene_7435_NODE_472_cov25.404316_length5338	25.4043	0	4.142	66.0555	66.3216	65.8206	69.5094	67.9423	66.5858	67.7228	0.492117
gene_13189_NODE_1909_cov22.098907_length1976	22.0989	0	4.65836	66.5057	4.7328	4.86944	64.2088	4.7606	65.8416	64.2088	0.49198
gene_13278_NODE_1944_cov28.964588_length1947	28.9646	0	4.20015	69.7682	5.97444	4.38023	69.7682	5.18214	66.5852	69.7682	0.491526
gene_15906_NODE_3071_cov47.653783_length1271	47.6538	0	9.57919	15.3967	8.50518	6.74008	28.2168	66.0863	13.7735	24.9196	0.491383
gene_21990_NODE_7106_cov17.509514_length528	17.5095	0	4.63977	63.5042	4.89639	4.62713	64.8261	4.80429	60.7409	62.754	0.490891
gene_10049_NODE_985_cov20.735797_length3329	20.7358	0	4.59167	9.90565	10.4147	9.86833	11.411	11.2044	11.3786	52.5105	0.490831
gene_6080_NODE_291_cov19.799041_length7355	19.799	0	4.34778	65.7061	64.7475	66.5418	64.7475	66.9165	66.9165	67.7745	0.489238
gene_16869_NODE_3577_cov38.935946_length1101	38.9359	0	8.77057	9.45698	61.1956	6.52229	63.1369	4.87777	60.9331	67.8138	0.488495
gene_12016_NODE_1516_cov17.788364_length2427	17.7884	0	4.142	4.18091	67.0157	10.4728	61.5582	9.36788	64.0957	59.0124	0.48825
gene_13724_NODE_2113_cov17.852189_length1814	17.8522	0	30.1209	23.3006	4.54125	23.0337	26.0002	44.292	26.8989	28.412	0.4882
gene_20110_NODE_5673_cov48.561093_length677	48.5611	0	4.6837	4.90377	4.80859	13.0387	8.82253	4.61884	9.30643	38.553	0.488077
gene_22890_NODE_7850_cov32.496403_length472	32.4964	0	4.53332	9.22859	4.50094	4.3654	18.3385	9.046	7.19354	9.52689	0.487588
gene_12012_NODE_1515_cov19.498525_length2428	19.4985	0	5.03233	66.7389	64.2166	10.0087	67.0782	66.2014	69.7682	62.2123	0.487305
gene_10757_NODE_1155_cov25.216513_length2974	25.2165	0	57.6999	68.526	14.5676	54.7214	63.6056	67.0181	68.4896	60.0788	0.486988
gene_11425_NODE_1336_cov19.787614_length2687	19.7876	0	59.024	63.5426	23.5933	23.1196	67.1754	53.391	67.0297	66.5858	0.486587
gene_19622_NODE_5295_cov164.596439_length729	164.596	0	4.43922	8.2852	4.41292	8.37335	10.0996	4.42453	12.6217	64.7115	0.485675
gene_3627_NODE_89_cov280.406310_length16855	280.406	0	4.142	4.142	4.142	58.0397	53.8488	4.142	50.9048	18.1369	0.485621
gene_9681_NODE_899_cov35.722795_length3547	35.7228	0	4.142	67.1101	4.30343	4.26514	63.0704	4.35495	63.511	66.728	0.485379
gene_13709_NODE_2108_cov140.580974_length1821	140.581	0	4.142	4.142	4.142	6.7667	8.96182	6.69459	8.52569	65.4709	0.484967
gene_13308_NODE_1957_cov33.926024_length1934	33.926	0	4.13601	64.9082	65.4383	4.31258	68.1218	66.5191	65.7299	67.3687	0.484744
gene_12510_NODE_1677_cov20.242159_length2223	20.2422	0	4.97424	67.3603	4.15124	4.68264	63.6226	5.09787	65.788	62.1418	0.482288
gene_16165_NODE_3204_cov117.855172_length1215	117.855	0	4.21017	65.6032	4.35238	37.9303	60.8181	35.72	52.2352	39.5941	0.482165
gene_14465_NODE_2416_cov67.223370_length1604	67.2234	0	5.2164	64.9256	67.9961	66.5422	66.5422	68.1886	67.3947	67.3038	0.480504
gene_8142_NODE_587_cov16.892003_length4657	16.892	0	4.142	4.142	4.142	4.142	4.142	5.36102	4.142	8.99604	0.479605
gene_12252_NODE_1591_cov21.069767_length2334	21.0698	0	6.35826	5.43544	5.38487	6.01849	6.4098	6.30624	5.64573	8.93673	0.479214
gene_10356_NODE_1057_cov82.036056_length3189	82.0361	0	4.142	4.142	4.142	65.6748	41.113	4.142	41.8589	35.5615	0.477935
gene_16817_NODE_3545_cov21.537441_length1110	21.5374	0	4.142	65.1352	66.9373	4.142	67.1903	66.1533	66.9938	67.3394	0.476793
gene_15263_NODE_2759_cov89.209405_length1416	89.2094	0	4.142	7.20245	7.39933	4.142	11.8687	4.142	11.3058	65.1205	0.476525
gene_9768_NODE_920_cov217.901192_length3496	217.901	0	15.246	4.142	4.142	4.142	13.7524	7.76051	13.3268	13.0251	0.475606
gene_5223_NODE_201_cov34.356382_length9253	34.3564	0	8.44631	65.4357	65.7652	50.689	64.3384	66.401	64.6106	62.2447	0.475127
gene_13523_NODE_2035_cov35.689674_length1866	35.6897	0	4.142	4.142	4.142	22.5894	14.1737	4.142	13.867	15.9552	0.474838
gene_13800_NODE_2143_cov18.552799_length1788	18.5528	0	8.66791	69.7682	36.5508	24.6114	65.8764	20.8103	69.7682	69.7682	0.472979
gene_14808_NODE_2554_cov50.249662_length1533	50.2497	0	4.142	4.14583	4.38634	4.19526	53.1986	4.12484	16.025	13.3213	0.471105
gene_5265_NODE_205_cov24.657298_length9092	24.6573	0	4.142	4.142	4.142	4.142	6.9811	54.312	4.5631	27.9382	0.470199
gene_15538_NODE_2888_cov30.496166_length1359	30.4962	0	60.6417	60.9158	61.2674	61.7444	69.2267	59.2801	65.5667	61.8278	0.469909
gene_14736_NODE_2524_cov45.165772_length1545	45.1658	0	63.9512	17.0865	18.1342	18.1342	61.4927	16.4896	64.6582	66.6489	0.468807
gene_8540_NODE_662_cov21.751289_length4321	21.7513	0	4.142	66.9754	69.2875	8.51553	62.8721	68.1197	68.7021	69.2718	0.468258
gene_21281_NODE_6542_cov34.660269_length576	34.6603	0	4.15682	49.8964	5.09744	4.18237	54.3603	4.86835	41.667	50.5319	0.467689
gene_14651_NODE_2490_cov167.868700_length1563	167.869	0	4.30212	7.09495	4.34156	4.23826	9.55942	4.13077	9.63446	66.5587	0.466106
gene_6219_NODE_308_cov20.077709_length7004	20.0777	0	4.142	66.9177	65.6748	65.1352	67.0471	65.2577	67.2334	64.6374	0.464176
gene_16056_NODE_3142_cov251.708017_length1240	251.708	0	13.2547	4.27886	5.26216	5.34913	17.6548	4.22097	10.7722	18.5603	0.46281
gene_15267_NODE_2761_cov26.836029_length1415	26.836	0	4.84144	65.9458	67.4998	5.61995	67.0119	65.164	66.0555	67.1294	0.461796
gene_12984_NODE_1833_cov22.558676_length2049	22.5587	0	5.03631	61.4289	67.1848	4.99451	62.8176	65.0576	64.2797	63.7535	0.459847
gene_4754_NODE_160_cov66.789753_length10966	66.7898	0	63.2061	67.6364	4.142	4.142	67.4998	66.0023	68.0053	66.79	0.456404
gene_663_NODE_6_cov290.493853_length70578	290.494	0	4.142	4.142	4.142	4.142	13.0857	68.4364	12.2256	14.6246	0.456175
gene_5191_NODE_198_cov295.846844_length9307	295.847	0	4.142	51.7672	4.142	59.024	60.7937	4.142	59.7691	53.8488	0.454365
gene_12879_NODE_1796_cov18.277007_length2073	18.277	0	21.4551	4.14644	4.176	19.9532	14.9584	17.1921	17.566	18.8846	0.453949
gene_9664_NODE_896_cov26.601945_length3552	26.6019	0	17.9096	21.4816	23.7387	6.70719	21.4816	17.6221	26.5234	66.8976	0.453898
gene_15831_NODE_3036_cov82.808788_length1284	82.8088	0	6.9612	67.4724	64.4476	7.23438	63.8522	65.0354	64.3553	66.632	0.452988
gene_7846_NODE_536_cov17.033126_length4885	17.0331	0	6.17204	5.87541	6.27635	6.26	8.19068	8.57618	8.19068	66.8059	0.452627
gene_10214_NODE_1024_cov18.755216_length3266	18.7552	0	5.08137	66.0732	66.9142	67.2052	64.4972	65.7187	65.3656	67.7659	0.45135
gene_7723_NODE_516_cov42.686805_length5004	42.6868	0	5.92665	59.1129	62.2701	5.84766	52.1283	62.6311	59.1129	64.0286	0.450316
gene_6490_NODE_342_cov17.946360_length6524	17.9464	0	4.142	4.142	4.142	4.142	46.5107	66.5567	4.35448	10.4433	0.447534
gene_8693_NODE_692_cov72.601107_length4209	72.6011	0	4.26511	61.1472	61.5238	57.6706	65.3243	40.9003	66.1595	66.2183	0.446422
gene_23320_NODE_8235_cov18.548469_length447	18.5485	0	64.5781	4.8824	62.5778	63.0927	62.3013	67.4409	63.2749	67.7865	0.443894
gene_10608_NODE_1121_cov22.088859_length3026	22.0889	0	47.7622	4.15253	4.22761	45.4801	51.3107	43.6335	27.8123	41.6176	0.443722
gene_13164_NODE_1898_cov21.209928_length1989	21.2099	0	9.95723	4.17495	4.20835	4.195	6.43114	6.16858	8.08118	12.9146	0.443533
gene_12167_NODE_1565_cov29.970895_length2357	29.9709	0	4.142	4.142	4.142	19.6978	21.0676	4.142	9.43368	14.5826	0.442353
gene_10644_NODE_1130_cov275.660020_length3014	275.66	0	4.48855	66.8576	17.7469	5.05574	64.696	5.97232	61.2355	65.1177	0.442057
gene_20028_NODE_5610_cov22.796825_length685	22.7968	0	26.7169	65.7855	35.0791	29.7767	68.9362	24.7992	63.8506	65.9405	0.441872
gene_10169_NODE_1014_cov36.185852_length3278	36.1859	0	8.53587	60.8288	7.91993	59.3191	66.4245	4.88404	63.7386	64.1673	0.437781
gene_9442_NODE_850_cov26.112885_length3687	26.1129	0	22.8342	22.9203	4.3165	4.33674	17.1345	23.8365	24.1227	25.6706	0.437378
gene_14503_NODE_2433_cov18.702932_length1590	18.7029	0	55.4088	4.142	4.142	5.32639	47.5842	55.4088	39.2516	26.6954	0.436638
gene_13872_NODE_2173_cov328.149184_length1771	328.149	0	4.16794	7.67293	4.21045	4.183	7.72021	4.1569	6.53976	8.09768	0.435647
gene_20749_NODE_6153_cov40.010695_length616	40.0107	0	6.86588	61.8261	5.12939	66.0962	63.6489	4.90646	66.267	65.7871	0.434246
gene_8560_NODE_666_cov28.864890_length4296	28.8649	0	10.9584	11.8055	56.2407	62.2434	68.4684	4.59869	62.8463	64.626	0.433253
gene_15761_NODE_2993_cov24.803042_length1304	24.803	0	4.142	4.142	7.80192	7.1228	6.9811	7.13673	4.6131	20.665	0.431825
gene_13748_NODE_2124_cov44.242996_length1804	44.243	0	4.142	68.474	68.7582	4.142	54.312	68.7851	68.5102	69.1889	0.43156
gene_11504_NODE_1355_cov17.171803_length2651	17.1718	0	5.99065	4.97266	6.44469	5.8318	6.64581	7.03641	6.92597	67.0696	0.430173
gene_2774_NODE_52_cov270.731560_length24824	270.732	0	4.142	4.142	4.142	40.4852	14.6777	4.142	45.228	11.1051	0.430099
gene_11529_NODE_1365_cov268.178599_length2625	268.179	0	23.9646	23.675	4.21819	4.18699	23.3905	10.46	23.675	51.2398	0.429967
gene_5077_NODE_187_cov36.745342_length9715	36.7453	0	4.142	32.5677	30.273	28.3102	20.546	35.1154	26.1843	46.8892	0.429706
gene_9093_NODE_772_cov22.116906_length3947	22.1169	0	65.0006	59.9595	6.03312	59.7192	66.6747	54.0363	63.3935	65.5289	0.429479
gene_11921_NODE_1485_cov21.703242_length2461	21.7032	0	6.37509	5.65778	4.142	5.56654	6.11937	5.58253	6.07918	36.7667	0.428494
gene_15694_NODE_2963_cov20.268409_length1318	20.2684	0	4.19194	16.5294	4.99651	4.21377	8.15483	11.1706	8.98702	65.1581	0.427938
gene_6284_NODE_317_cov29.039109_length6882	29.0391	0	4.142	67.4	4.142	66.3592	68.0643	4.142	68.4364	67.6181	0.427937
gene_7734_NODE_518_cov264.319773_length4996	264.32	0	4.17836	4.17836	4.23689	53.8887	50.4046	4.20267	16.5274	43.3254	0.426502
gene_19233_NODE_5018_cov37.044755_length770	37.0448	0	19.6081	64.4844	18.0969	35.0985	68.1329	5.71241	65.9771	67.5061	0.424591
gene_18814_NODE_4745_cov16.653947_length815	16.6539	0	61.6432	4.40087	63.6771	6.60426	64.3513	60.4605	62.5976	61.7785	0.424558
gene_11823_NODE_1449_cov21.673211_length2500	21.6732	0	4.142	4.75644	4.142	4.142	68.9545	4.142	4.142	31.599	0.424266
gene_12849_NODE_1785_cov22.509118_length2084	22.5091	0	27.1007	4.142	6.57084	4.42582	20.2736	20.0731	20.2736	17.813	0.423939
gene_6903_NODE_397_cov24.451311_length5929	24.4513	0	4.142	68.7851	4.142	67.3268	67.6364	4.142	68.611	68.2217	0.419088
gene_7962_NODE_556_cov25.176805_length4806	25.1768	0	4.142	20.8826	4.142	4.142	22.2124	4.142	18.811	15.6868	0.418036
gene_8747_NODE_702_cov17.738518_length4170	17.7385	0	4.142	4.142	4.142	4.142	4.21751	4.142	4.25701	14.2781	0.417918
gene_12031_NODE_1520_cov62.533981_length2424	62.534	0	4.33615	66.6679	9.71035	65.7507	68.9321	4.19432	67.7228	67.3882	0.417701
gene_5907_NODE_270_cov302.593688_length7660	302.594	0	66.5982	68.54	64.1529	63.9797	69.4474	69.7682	65.8494	68.7088	0.415184
gene_11403_NODE_1329_cov21.060870_length2700	21.0609	0	4.31953	69.1536	4.142	66.9177	67.2193	4.142	68.3563	67.9423	0.415083
gene_14857_NODE_2576_cov73.406271_length1522	73.4063	0	41.1393	69.7682	37.4084	54.5803	67.6643	39.0947	64.547	66.5889	0.414292
gene_15663_NODE_2948_cov52.755713_length1324	52.7557	0	28.5311	4.142	51.7672	56.5362	57.0314	4.142	62.6365	67.0809	0.410749
gene_7144_NODE_429_cov39.416875_length5649	39.4169	0	4.142	4.142	4.142	4.142	4.142	4.142	4.142	6.49209	0.409218
gene_9629_NODE_887_cov33.831154_length3573	33.8312	0	4.142	4.142	4.142	4.142	4.142	4.142	4.142	6.79574	0.409218
gene_8426_NODE_641_cov24.634461_length4402	24.6345	0	4.142	4.142	4.142	4.142	4.142	4.142	4.142	4.67364	0.409218
gene_8478_NODE_650_cov16.707571_length4374	16.7076	0	4.142	4.142	4.142	4.142	4.142	4.142	4.142	7.95506	0.409218
gene_10469_NODE_1085_cov21.242067_length3112	21.2421	0	4.142	4.142	4.142	4.142	4.142	4.142	4.142	4.19432	0.409218
gene_18957_NODE_4841_cov68.695418_length797	68.6954	0	61.1745	60.9634	4.6792	4.49371	63.5718	54.6527	58.0561	62.5355	0.409187
gene_15197_NODE_2727_cov38.074638_length1435	38.0746	0	61.1745	60.9634	4.6792	4.49371	63.5718	54.6527	58.0561	62.5355	0.409187
gene_5275_NODE_206_cov285.413797_length9086	285.414	0	4.142	57.8516	4.69798	54.8463	46.6328	4.89497	54.5882	62.9197	0.408742
gene_14973_NODE_2627_cov20.635919_length1486	20.6359	0	24.6904	65.498	13.8032	4.1634	65.213	5.18496	67.5759	64.4807	0.405417
gene_18533_NODE_4567_cov93.127044_length850	93.127	0	4.57458	65.6748	67.4345	40.7974	67.4786	65.1205	52.9385	64.735	0.401381
gene_7004_NODE_410_cov73.540465_length5813	73.5405	0	4.3286	4.41963	47.4087	19.5769	22.5615	18.3606	24.9716	65.4234	0.39773
gene_16103_NODE_3169_cov91.754685_length1229	91.7547	0	6.31849	68.9711	69.6579	4.59692	62.4886	62.3203	64.7396	66.5142	0.396467
gene_11841_NODE_1454_cov17.337023_length2494	17.337	0	15.6868	6.92798	4.142	4.142	8.86584	8.93673	9.26448	38.6901	0.396446
gene_3267_NODE_72_cov467.445414_length18842	467.445	0	67.5509	4.142	66.3592	66.5858	67.3762	68.474	63.912	66.43	0.395761
gene_17652_NODE_4026_cov17.118736_length973	17.1187	0	63.2508	12.1931	4.54725	16.4473	42.2782	47.2908	45.4383	35.9952	0.395019
gene_12369_NODE_1629_cov242.789167_length2289	242.789	0	24.5544	67.9263	68.4169	4.26302	67.1824	67.9802	67.9802	65.3783	0.392205
gene_13139_NODE_1888_cov47.912976_length1997	47.913	0	5.94073	5.99227	5.88991	5.83979	4.39536	8.31789	5.16799	20.0405	0.390015
gene_22105_NODE_7202_cov41.535484_length520	41.5355	0	6.93878	66.4547	4.97071	65.7025	65.3311	4.73033	64.1527	62.5136	0.38912
gene_14852_NODE_2574_cov17.850817_length1523	17.8508	0	8.63124	4.91012	31.4071	8.99933	18.5389	6.56845	18.7857	64.9894	0.389023
gene_5355_NODE_213_cov18.144213_length9014	18.1442	0	18.702	64.7709	69.6271	67.337	65.4746	66.16	63.3027	63.8789	0.388908
gene_13596_NODE_2062_cov27.817270_length1850	27.8173	0	4.58985	8.21037	68.1197	66.8126	66.5267	4.142	65.3071	67.0973	0.388659
gene_6321_NODE_321_cov33.504587_length6813	33.5046	0	60.5906	65.7509	41.2384	62.0714	62.145	59.7626	61.2517	66.3268	0.388394
gene_4598_NODE_149_cov42.421401_length11531	42.4214	0	9.59024	9.58301	47.208	21.4543	26.3478	19.4885	27.4236	63.0269	0.388382
gene_7709_NODE_514_cov39.193230_length5018	39.1932	0	4.58312	9.11788	66.5417	66.9431	64.1821	4.44272	62.4645	66.5601	0.378384
gene_12986_NODE_1834_cov247.724536_length2048	247.725	0	8.22232	4.2113	6.82898	4.23887	6.42147	4.22505	6.92031	22.47	0.375533
gene_12657_NODE_1724_cov20.095760_length2154	20.0958	0	7.57015	4.142	4.142	4.142	4.65909	13.0251	4.80159	9.43368	0.372407
gene_1128_NODE_13_cov306.451411_length56241	306.451	0	4.142	25.6346	4.142	25.0772	24.5603	4.142	23.5468	23.5933	0.372364
gene_18903_NODE_4804_cov24.832440_length801	24.8324	0	8.39988	4.26441	6.80432	4.21453	6.47327	4.20313	6.91741	21.6426	0.368032
gene_13802_NODE_2144_cov37.463048_length1787	37.463	0	19.6978	19.5223	19.5223	18.811	20.5079	20.2736	15.2908	61.5695	0.364995
gene_18932_NODE_4824_cov56.387097_length799	56.3871	0	68.1913	66.3817	11.6517	63.5098	62.8555	67.5927	63.3849	64.1529	0.364633
gene_7300_NODE_451_cov48.821560_length5491	48.8216	0	9.53098	7.07079	30.974	9.87725	20.5834	4.12764	18.2293	63.6533	0.36045
gene_2567_NODE_45_cov330.087399_length27458	330.087	0	4.142	8.27992	4.142	7.81801	7.30822	4.142	7.38076	8.51553	0.359137
gene_13722_NODE_2112_cov63.721339_length1817	63.7213	0	18.5115	66.0309	65.7602	63.2406	64.1303	62.4388	59.3454	62.1685	0.358509
gene_21548_NODE_6741_cov24.900596_length558	24.9006	0	11.0288	65.5175	4.59638	4.37094	68.6611	4.46098	39.2222	63.2778	0.357015
gene_19388_NODE_5126_cov29.955587_length753	29.9556	0	4.64246	64.2552	64.473	7.91034	67.255	65.8588	47.1607	59.3383	0.355921
gene_4259_NODE_126_cov16.971078_length13332	16.9711	0	6.79574	7.80192	6.96766	6.11262	7.30822	6.81784	6.8921	10.888	0.354843
gene_3112_NODE_65_cov292.477707_length21003	292.478	0	4.30895	67.0524	69.7364	67.7474	68.0974	49.3542	65.2598	66.962	0.354657
gene_17140_NODE_3727_cov28.818091_length1061	28.8181	0	6.52722	64.8792	44.75	7.29812	65.8114	5.27774	66.2132	66.0886	0.349331
gene_18960_NODE_4842_cov20.536388_length797	20.5364	0	48.4713	26.3919	65.3597	45.8231	67.5162	29.0265	63.7657	64.9645	0.349086
gene_7272_NODE_447_cov41.077304_length5514	41.0773	0	4.142	8.39905	4.142	7.8661	7.34107	4.142	7.41648	8.44287	0.345863
gene_15733_NODE_2979_cov56.336255_length1310	56.3363	0	6.2725	66.8615	67.0432	28.5995	68.3066	69.6557	46.3031	62.2406	0.343559
gene_13127_NODE_1882_cov18.067283_length2002	18.0673	0	58.9656	11.0618	4.51184	15.0798	38.4646	40.9716	39.2365	31.1715	0.339048
gene_19690_NODE_5344_cov34.770270_length721	34.7703	0	68.5838	4.15196	65.8667	4.22058	62.8309	62.6451	54.3978	68.0842	0.337963
gene_17105_NODE_3707_cov46.887352_length1067	46.8874	0	5.2297	64.7855	25.4088	63.1176	61.5502	5.25185	63.0291	63.3229	0.337011
gene_3706_NODE_93_cov22.635633_length16231	22.6356	0	29.0576	6.90531	16.4684	7.72734	16.2304	33.203	12.5417	39.0782	0.326217
gene_7014_NODE_412_cov21.078943_length5806	21.0789	0	30.8819	10.763	4.142	4.142	16.5126	14.3188	17.0327	37.1811	0.323859
gene_13001_NODE_1837_cov19.754016_length2047	19.754	0	68.5701	4.71206	24.0474	4.39659	31.9868	66.7531	33.0474	62.3411	0.322999
gene_9321_NODE_824_cov23.300887_length3774	23.3009	0	53.901	53.901	5.60589	37.5039	64.7781	4.45825	67.9703	64.9644	0.322135
gene_8902_NODE_732_cov18.580741_length4074	18.5807	0	4.3453	33.4797	34.6579	6.4765	28.3244	7.54478	28.3244	61.8885	0.321216
gene_18547_NODE_4577_cov29.890428_length849	29.8904	0	64.7466	64.0623	49.1819	5.49112	68.3638	67.0451	67.6892	67.7586	0.321188
gene_19784_NODE_5413_cov43.882443_length710	43.8824	0	64.6009	24.2061	69.7682	37.2581	62.4742	65.1629	60.1238	60.8534	0.316145
gene_15148_NODE_2703_cov17.190339_length1442	17.1903	0	5.47552	25.7093	26.4748	51.8481	24.4139	25.4374	25.4374	44.6087	0.313987
gene_8358_NODE_629_cov22.580682_length4455	22.5807	0	28.0721	4.30257	23.211	4.2497	24.6936	24.8623	23.3654	20.9606	0.310918
gene_9917_NODE_956_cov19.459904_length3397	19.4599	0	8.05438	4.142	4.58612	5.10732	5.49026	5.55062	5.58769	10.0258	0.308736
gene_11857_NODE_1461_cov17.994648_length2484	17.9946	0	4.142	4.142	4.142	4.142	4.142	18.8721	4.142	5.29685	0.306548
gene_14128_NODE_2274_cov16.741327_length1698	16.7413	0	29.6166	4.17062	4.18304	4.19034	9.77338	10.6456	11.5788	50.0133	0.301763
gene_19547_NODE_5238_cov26.557185_length737	26.5572	0	4.30159	35.4769	57.8045	4.49396	49.3401	4.44676	50.4554	56.2078	0.299499
gene_6692_NODE_368_cov78.550957_length6168	78.551	0	55.8905	68.474	56.5362	46.1363	68.545	49.1073	66.5567	67.7228	0.293065
gene_12374_NODE_1631_cov17.703405_length2287	17.7034	0	4.142	4.142	4.142	4.142	4.84144	67.4231	4.86882	5.58769	0.291761
gene_8968_NODE_747_cov35.210394_length4019	35.2104	0	69.516	8.50267	67.3107	65.7397	64.6338	63.4922	60.8207	62.3983	0.290632
gene_14280_NODE_2339_cov21.896250_length1655	21.8962	0	66.297	63.0622	4.7144	57.1264	63.1222	42.0732	62.7289	60.0888	0.288361
gene_9674_NODE_898_cov50.330664_length3551	50.3307	0	64.8844	65.1705	5.23123	5.17878	64.2571	22.811	67.6788	64.476	0.287281
gene_6249_NODE_312_cov26.806424_length6967	26.8064	0	68.9325	68.6001	69.6447	66.6334	69.7682	68.0558	69.7682	69.7163	0.282327
gene_21588_NODE_6776_cov36.490000_length555	36.49	0	42.779	68.1489	68.4743	64.2692	64.6511	63.9108	64.4552	63.6569	0.27786
gene_11280_NODE_1290_cov72.234944_length2745	72.2349	0	58.7379	5.54665	6.79822	60.5716	62.2652	61.5949	17.3105	47.1175	0.276346
gene_10195_NODE_1020_cov237.076182_length3271	237.076	0	4.142	4.142	4.142	4.142	4.142	64.9578	4.142	4.142	0.271963
gene_11739_NODE_1424_cov22.969342_length2534	22.9693	0	69.74	4.14797	24.2841	27.0485	35.436	34.567	36.7335	67.8678	0.267285
gene_7397_NODE_465_cov62.349048_length5358	62.349	0	35.0669	65.886	35.0669	9.22362	63.2749	9.27445	66.3794	63.3317	0.26516
gene_7245_NODE_443_cov22.513021_length5546	22.513	0	23.3439	9.5676	24.9438	4.142	13.3363	9.52995	12.7921	69.1714	0.253763
gene_19486_NODE_5196_cov21.879185_length742	21.8792	0	64.9869	15.256	65.3874	20.2163	65.9584	21.9733	67.2188	67.3879	0.25328
gene_20610_NODE_6048_cov73.898778_length628	73.8988	0	4.19332	63.7134	64.3553	4.84234	64.307	4.88468	67.1064	64.2055	0.248922
gene_12119_NODE_1549_cov17.033577_length2378	17.0336	0	63.4446	4.142	4.142	4.142	11.4115	67.8748	11.6961	67.0297	0.244143
gene_15806_NODE_3024_cov18.918963_length1289	18.919	0	65.8547	5.74544	61.7002	62.3716	65.1207	65.2884	46.7093	58.0465	0.243423
gene_10740_NODE_1152_cov17.039289_length2982	17.0393	0	34.0761	11.4772	4.142	10.6916	18.9772	16.2176	19.6978	26.0981	0.227814
gene_17225_NODE_3778_cov22.597166_length1043	22.5972	0	12.6955	67.7304	66.3103	5.14177	68.0021	9.78068	68.3046	66.7062	0.226757
gene_11602_NODE_1385_cov148.603543_length2595	148.604	0	10.259	30.5478	4.142	4.142	19.3041	4.142	13.0697	36.5484	0.224414
gene_10408_NODE_1070_cov27.185401_length3151	27.1854	0	4.12978	4.142	54.5945	4.21023	55.6346	4.20287	4.41707	65.599	0.221565
gene_16355_NODE_3301_cov26.060444_length1180	26.0604	0	64.0099	58.7236	4.21819	4.16751	61.8445	4.28486	64.501	61.7465	0.217872
gene_9200_NODE_796_cov36.682008_length3879	36.682	0	4.30565	68.7168	67.7517	4.45702	67.1981	4.84161	65.6704	67.7517	0.216251
gene_12457_NODE_1657_cov62.476559_length2252	62.4766	0	59.3149	65.0542	59.6566	18.0266	67.7041	61.0861	64.617	61.54	0.213551
gene_14433_NODE_2402_cov31.239409_length1613	31.2394	0	37.7622	14.1162	27.0028	14.1592	25.185	24.3659	24.6514	41.9033	0.212413
gene_3831_NODE_100_cov207.892177_length15599	207.892	0	4.142	59.8594	4.142	59.6669	56.5362	4.142	29.1386	54.1191	0.209631
gene_12107_NODE_1545_cov67.674828_length2383	67.6748	0	66.1839	4.142	68.7234	4.60344	67.9413	5.86343	68.295	67.6794	0.208337
gene_18438_NODE_4509_cov40.886957_length860	40.887	0	26.1198	64.7275	23.8349	67.4357	64.3437	4.56598	61.2558	59.0193	0.206729
gene_13432_NODE_2000_cov17.946049_length1890	17.946	0	35.3361	34.8746	6.78733	8.03528	33.3733	37.6606	6.97135	55.469	0.205268
gene_9794_NODE_927_cov88.451255_length3481	88.4513	0	67.9647	65.59	66.5962	49.0054	69.5278	68.2751	67.7527	65.6155	0.19925
gene_14016_NODE_2236_cov32.300360_length1723	32.3004	0	5.63499	62.2553	58.2578	60.0182	62.9202	5.42845	63.7593	63.7593	0.194585
gene_12815_NODE_1774_cov78.007839_length2096	78.0078	0	8.83576	57.3124	59.277	7.67855	50.046	7.86375	57.3124	57.8486	0.192663
gene_13645_NODE_2083_cov22.119462_length1838	22.1195	0	4.142	5.76836	48.7039	5.78532	51.155	30.5478	22.1149	7.49074	0.185723
gene_10544_NODE_1104_cov77.213647_length3074	77.2136	0	4.28506	59.024	51.9079	4.30911	52.3484	9.89237	47.272	51.155	0.177383
gene_11812_NODE_1444_cov23.433878_length2505	23.4339	0	66.5567	67.1754	69.7682	25.2601	69.7682	69.6997	67.4116	68.6727	0.169767
gene_5843_NODE_262_cov66.942020_length7868	66.942	0	67.2651	62.6844	62.8494	37.8643	63.557	62.3079	65.6676	66.5624	0.169283
gene_13987_NODE_2222_cov41.452267_length1731	41.4523	0	65.1205	66.0555	67.6364	4.142	66.7187	68.8113	66.7669	67.288	0.166962
gene_19252_NODE_5030_cov19.604488_length768	19.6045	0	64.1356	66.3174	66.4546	69.7682	64.9511	66.0917	67.0098	67.2756	0.161524
gene_13187_NODE_1907_cov68.803015_length1979	68.803	0	4.142	66.9373	65.3982	4.142	62.3065	64.6374	61.4631	15.1308	0.157522
gene_16316_NODE_3280_cov34.540088_length1190	34.5401	0	5.60283	65.012	63.354	49.4105	67.7513	4.18674	64.4282	58.7793	0.156944
gene_15144_NODE_2702_cov38.327325_length1442	38.3273	0	61.8056	44.0717	65.9507	24.0673	67.8715	26.8179	66.9459	67.9772	0.153948
gene_6717_NODE_371_cov16.590261_length6154	16.5903	0	27.5852	4.21047	4.21565	4.28621	8.47768	8.54452	8.54452	30.8875	0.14776
gene_16446_NODE_3345_cov26.430243_length1166	26.4302	0	4.142	64.6826	33.8568	4.37219	53.1996	4.39573	61.7359	20.3027	0.144372
gene_3684_NODE_92_cov18.969823_length16392	18.9698	0	12.2578	65.5099	62.8721	67.7228	66.1533	4.514	67.4786	66.3216	0.137334
gene_10117_NODE_1001_cov44.925493_length3303	44.9255	0	60.6891	12.8897	61.4482	59.7018	66.2515	8.18512	61.8096	65.5947	0.136328
gene_20474_NODE_5952_cov18.340753_length639	18.3408	0	51.1315	64.7263	63.8618	4.47495	62.2714	43.1016	63.8253	63.7115	0.135775
gene_9292_NODE_818_cov21.065530_length3809	21.0655	0	23.9717	10.4002	4.142	10.3686	14.1737	11.2289	11.7477	20.546	0.134835
gene_7185_NODE_435_cov20.979381_length5584	20.9794	0	64.2817	66.3633	7.66657	66.3904	65.9217	4.15934	67.0261	69.08	0.126987
gene_13756_NODE_2127_cov28.673154_length1802	28.6732	0	57.3238	4.142	51.9079	5.92329	58.0397	45.228	32.2077	36.4369	0.125214
gene_13805_NODE_2145_cov24.701501_length1787	24.7015	0	57.8285	4.142	4.142	6.56072	25.7983	24.7378	25.0504	28.2324	0.125105
gene_16649_NODE_3461_cov182.728877_length1132	182.729	0	55.3975	56.5904	57.4541	60.6625	33.2584	64.1114	69.7682	60.8109	0.121652
gene_10897_NODE_1189_cov28.046536_length2913	28.0465	0	14.1413	65.5162	67.0729	20.3126	60.655	5.30695	61.7245	62.0955	0.117772
gene_4550_NODE_146_cov287.083131_length11579	287.083	0	4.18213	8.85452	4.21724	8.40858	7.91279	4.19962	5.61713	7.57528	0.0943417
gene_14104_NODE_2267_cov17.107879_length1705	17.1079	0	69.7682	68.6055	68.9239	5.21157	62.7706	67.4579	67.2354	68.5397	0.0942607
gene_15919_NODE_3077_cov79.257002_length1269	79.257	0	60.1722	69.1458	65.3157	62.6539	67.3643	64.5315	63.3221	65.7509	0.0898139
gene_17408_NODE_3886_cov19.973904_length1013	19.9739	0	65.9569	64.1265	64.4376	65.2126	69.7682	69.7682	62.953	62.5896	0.0870791
gene_16343_NODE_3294_cov18.305310_length1185	18.3053	0	7.55433	44.9983	43.7603	4.97833	41.652	7.77393	15.0488	63.789	0.0868444
gene_4102_NODE_116_cov16.726736_length14111	16.7267	0	65.0099	7.20245	7.28353	7.20245	18.4694	67.0297	17.8694	27.6961	0.0858432
gene_6214_NODE_307_cov16.629747_length7007	16.6297	0	65.7383	4.29482	4.29482	4.199	15.9829	4.21499	16.2507	67.8174	0.0832016
gene_4579_NODE_148_cov271.377470_length11542	271.377	0	4.142	10.0113	5.58925	64.927	19.3272	5.47962	19.77	14.5688	0.0816789
gene_9074_NODE_769_cov18.664442_length3950	18.6644	0	64.3314	64.6095	64.1908	47.243	56.2985	67.5016	60.5189	69.7682	0.0724946
gene_14902_NODE_2595_cov73.149552_length1506	73.1496	0	69.5676	59.7274	66.0184	10.6625	65.1	49.788	67.3296	63.5989	0.0716147
gene_13833_NODE_2157_cov26.524334_length1781	26.5243	0	5.70728	4.142	4.142	4.142	4.142	4.142	4.142	6.20359	0.0486087
gene_19379_NODE_5121_cov27.253219_length754	27.2532	0	64.4614	39.6047	62.8558	45.8231	63.9761	22.1213	65.9084	62.4394	0.0417548
gene_10849_NODE_1176_cov79.507458_length2938	79.5075	0	8.48412	8.44287	67.5409	67.288	26.751	8.58919	24.0812	66.9177	0.0405167
gene_16477_NODE_3364_cov61.575658_length1161	61.5757	0	66.1677	68.1345	67.7439	21.418	63.3648	65.4311	60.8181	66.3974	0.0332562
gene_5018_NODE_181_cov55.668747_length9830	55.6687	0	64.4611	67.7709	6.93841	47.004	64.6799	6.1424	49.8634	64.3394	0.0315201
gene_24033_NODE_8897_cov18.591667_length415	18.5917	0	66.2217	69.7682	68.0211	8.71147	63.584	63.6837	62.3261	63.0892	0.025892
gene_22264_NODE_7335_cov46.918502_length509	46.9185	0	4.36883	42.5436	31.7085	30.5542	18.2877	63.12	19.1479	17.2846	0.0237796
gene_9950_NODE_963_cov27.783263_length3377	27.7833	0	4.142	4.142	68.3972	67.8019	20.0986	4.142	20.546	67.3141	0.0229858
gene_18739_NODE_4696_cov18.501946_length826	18.5019	0	64.1067	56.5489	66.999	26.6494	67.9345	27.2039	66.999	67.4548	0.0216411
gene_17306_NODE_3824_cov22.115779_length1031	22.1158	0	41.6857	4.6408	37.5908	4.25161	20.2475	8.06557	10.3226	64.2334	0.0205192
gene_19926_NODE_5525_cov30.110592_length697	30.1106	0	64.0737	5.47432	64.5117	5.55532	12.9841	64.493	25.8905	67.67	0.0188082
gene_17709_NODE_4059_cov31.191419_length964	31.1914	0	5.22479	62.8712	60.1508	4.88078	51.6681	4.92421	52.7903	35.4536	0.018101
gene_7221_NODE_440_cov17.126089_length5567	17.1261	0	65.8206	66.614	68.7582	65.7507	68.9091	65.8854	66.4956	66.8346	0.00959246
gene_7467_NODE_477_cov286.526246_length5313	286.526	0	4.142	4.142	4.142	4.142	4.142	4.142	4.142	4.142	0
gene_8809_NODE_715_cov281.801323_length4137	281.801	0	4.142	4.142	4.142	4.142	4.142	4.142	4.142	4.142	0
gene_11210_NODE_1270_cov245.119013_length2769	245.119	0	4.142	4.142	4.142	4.142	4.142	4.142	4.142	4.142	0
gene_15995_NODE_3116_cov24.088629_length1251	24.0886	0	4.23946	53.2046	44.4257	4.3056	36.6368	4.39431	40.3668	29.5814	-0.00393125
gene_10636_NODE_1129_cov296.588712_length3014	296.589	0	67.0949	67.2469	65.101	67.5771	66.6434	65.6651	67.0949	66.4231	-0.0319918
gene_1643_NODE_22_cov17.028063_length43279	17.0281	0	29.7989	4.142	4.142	4.142	4.99902	5.65778	5.58253	26.9251	-0.0398355
gene_13775_NODE_2134_cov31.384262_length1796	31.3843	0	67.9767	66.1871	67.7011	12.7267	66.2249	22.3591	69.4695	69.1945	-0.0422327
gene_9505_NODE_861_cov52.033445_length3643	52.0334	0	52.495	61.3421	61.9265	45.0508	67.8433	4.3638	65.1902	68.2794	-0.0465059
gene_15864_NODE_3050_cov67.358136_length1278	67.3581	0	66.3094	62.6626	62.9447	6.73563	67.5048	4.73331	65.7918	66.6759	-0.064043
gene_20323_NODE_5837_cov54.320534_length654	54.3205	0	66.337	39.5767	4.49881	39.8041	27.9265	4.47392	28.1018	66.5827	-0.0736671
gene_10343_NODE_1054_cov27.663587_length3194	27.6636	0	60.7577	67.7769	66.5686	4.98672	66.6436	4.29927	63.3113	67.8909	-0.0862457
gene_11979_NODE_1504_cov41.919916_length2440	41.9199	0	66.7099	62.1433	66.2894	66.7099	69.7682	58.8677	67.706	61.4018	-0.0888743
gene_5337_NODE_212_cov18.291867_length9018	18.2919	0	16.6734	4.142	4.14774	4.15182	5.4227	5.2923	5.32201	12.3031	-0.0937358
gene_7195_NODE_436_cov30.490136_length5580	30.4901	0	6.67284	66.8543	66.38	65.1728	20.3183	64.1952	23.2714	64.6313	-0.0998675
gene_15463_NODE_2853_cov85.284528_length1380	85.2845	0	63.7264	63.0353	64.8691	6.32933	64.8691	4.17074	62.6937	63.1566	-0.111524
gene_11605_NODE_1386_cov46.093701_length2595	46.0937	0	66.0023	67.3762	65.7507	27.9382	68.8113	9.40651	67.4786	67.5899	-0.126416
gene_13567_NODE_2052_cov23.521691_length1853	23.5217	0	65.7779	66.3846	63.0875	52.7732	65.2906	69.7682	53.6257	65.6182	-0.135376
gene_14664_NODE_2494_cov101.001328_length1561	101.001	0	56.2416	65.4003	66.949	51.4821	48.7238	64.0531	63.1357	59.8967	-0.135435
gene_20649_NODE_6079_cov37.938489_length624	37.9385	0	63.0709	66.0548	65.9326	65.6644	64.0286	65.1837	62.5454	66.998	-0.144097
gene_3044_NODE_62_cov37.235909_length21186	37.2359	0	34.0761	36.9067	34.8194	4.142	34.7152	4.142	35.1541	30.3942	-0.153035
gene_20325_NODE_5838_cov34.634391_length654	34.6344	0	67.8546	59.2488	66.039	25.1249	66.8976	4.54479	63.2592	64.6404	-0.156713
gene_11252_NODE_1283_cov23.505193_length2751	23.5052	0	37.5481	24.2308	38.1131	22.038	22.2124	38.2806	32.2077	26.1843	-0.179246
gene_6604_NODE_356_cov121.551502_length6278	121.552	0	67.1001	69.7682	63.0439	69.3421	64.5996	69.7682	64.7581	65.7903	-0.18242
gene_12004_NODE_1512_cov107.125105_length2429	107.125	0	59.4335	64.9596	61.3957	66.4339	58.758	59.4335	65.4986	57.5332	-0.211647
gene_23748_NODE_8629_cov16.902965_length426	16.903	0	56.6001	69.7682	67.7659	68.2516	58.1117	54.899	65.4893	65.6289	-0.229153
gene_9414_NODE_842_cov225.665026_length3712	225.665	0	4.142	64.8434	4.142	4.142	14.0505	4.142	14.847	13.3363	-0.230124
gene_22062_NODE_7165_cov110.485043_length523	110.485	0	65.6286	66.1459	65.8899	67.7402	68.2277	4.32969	66.2828	68.1425	-0.243666
gene_9013_NODE_755_cov25.649109_length3985	25.6491	0	67.2193	68.474	60.7937	66.5567	63.71	4.142	67.288	67.6364	-0.250723
gene_16921_NODE_3606_cov25.985563_length1094	25.9856	0	68.1197	67.8019	68.9764	68.7582	68.3972	4.6131	66.6679	67.8019	-0.28931
gene_12145_NODE_1556_cov20.572664_length2367	20.5727	0	66.4694	66.7421	67.3042	67.246	63.8112	10.572	65.6644	67.2339	-0.29658
gene_3498_NODE_83_cov340.022942_length17534	340.023	0	65.7742	66.5135	66.7075	66.2976	65.0681	66.613	67.9059	60.0302	-0.299074
gene_8502_NODE_656_cov16.808714_length4347	16.8087	0	68.0643	4.142	65.6748	38.6901	13.4361	68.2217	7.58794	35.5615	-0.336787
gene_13031_NODE_1847_cov50.809596_length2035	50.8096	0	68.6104	67.2494	67.9275	62.9699	64.6834	5.23791	62.0307	62.4645	-0.37116
gene_6750_NODE_376_cov20.561994_length6112	20.562	0	53.391	44.0468	53.8488	4.142	10.1208	26.3531	25.6346	51.155	-0.405867
gene_5859_NODE_264_cov26.777365_length7866	26.7774	0	67.0989	69.5389	66.2507	67.8711	66.1043	63.4604	66.6232	67.5303	-0.421441
gene_17740_NODE_4079_cov230.002212_length959	230.002	0	69.7682	66.8664	69.7682	69.7682	69.7682	61.8059	69.4263	61.4929	-0.438684
gene_13359_NODE_1974_cov44.322425_length1919	44.3224	0	64.9571	69.7682	69.7682	69.7682	60.7586	66.9754	66.3567	66.6439	-0.446632
gene_7213_NODE_439_cov20.036064_length5573	20.0361	0	64.9578	65.319	65.4609	65.2187	44.0999	64.293	36.4369	68.1721	-0.561215
gene_10023_NODE_978_cov21.408635_length3344	21.4086	0	69.0789	68.611	68.3563	67.4677	65.8854	69.6148	66.4634	66.8126	-0.583216
gene_7622_NODE_503_cov62.338886_length5098	62.3389	0	66.0153	65.7792	66.2298	65.6517	58.3902	63.3129	65.0574	62.5827	-0.607371

## Sheet: Fig7B_Original_data
Conservation of 1,000 major protein sequences of the N1 metagenome in other metagenomes (Fig. 7B).
Protein sequences are sorted in descending order by the Pearson correlation coefficients between conservation in other metagenomes and the branch length in the metagenomic tree.
Distance from N1 genes														I1	K2	G1	T1	N2	M1	Y1	K1	N1
Query (N1 genes)	Query_Cov	I1	K2	G1	T1	N2	M1	Y1	K1	N1	Correlation		Distance (Model)	69.7682	68.5317	68.1932	53.6177	49.2468	47.4924	24.3835	20.2085	0
gene_41607_NODE_9476_cov172.491954_length925	172.492	48.293	50.8348	47.9264	40.5931	34.9664	31.335	4.1543	4.17581	0	0.987592		Branch length from N1 (Fig. 5)	25.6211	25.167	25.0427	19.6901	18.085	17.4407	8.9544	7.4212	0
gene_17207_NODE_1047_cov146.693411_length7097	146.693	37.8292	36.7064	36.2806	34.8194	24.985	21.778	4.142	4.142	0	0.975391
gene_48863_NODE_14343_cov151.807047_length651	151.807	61.6682	64.5168	61.906	39.3595	32.4269	42.9461	20.0441	12.1448	0	0.970555
gene_14173_NODE_699_cov37.733407_length9140	37.7334	67.1754	68.0053	67.4116	66.2414	47.3961	46.8892	14.8233	4.142	0	0.967625
gene_33408_NODE_5168_cov166.347447_length1661	166.347	11.0598	11.9667	11.0598	11.0941	7.67718	8.5141	4.11802	4.142	0	0.960532
gene_26901_NODE_2947_cov43.360354_length2991	43.3604	69.7682	68.3135	69.6687	46.8892	41.692	26.4525	24.5343	4.142	0	0.953487
gene_31919_NODE_4584_cov157.404024_length1894	157.404	60.8118	60.7133	62.233	60.2884	32.7204	46.8718	4.27111	4.18016	0	0.952123
gene_55951_NODE_19852_cov111.886414_length504	111.886	66.6238	66.5368	67.0187	66.7893	40.9366	26.7958	4.0695	4.12931	0	0.948939
gene_14099_NODE_691_cov140.581818_length9185	140.582	60.1442	57.9596	61.2535	62.0648	37.7728	30.7454	4.19499	7.73861	0	0.946737
gene_13583_NODE_642_cov78.384487_length9608	78.3845	51.945	51.4293	51.497	40.9847	15.5529	19.9117	4.39731	4.41741	0	0.944734
gene_12460_NODE_540_cov29.972820_length10651	29.9728	6.4098	6.39808	5.81946	5.49829	4.97243	4.5631	4.142	4.142	0	0.94178
gene_50396_NODE_15487_cov31.921147_length613	31.9211	64.2954	63.2972	64.6181	64.9704	33.2133	50.6031	8.62957	6.06865	0	0.941405
gene_20997_NODE_1631_cov53.682297_length5088	53.6823	64.709	65.6674	64.6311	67.2699	36.8324	52.0686	4.21607	4.23352	0	0.940887
gene_33101_NODE_5047_cov106.309783_length1711	106.31	65.4505	64.0707	66.6655	66.1256	47.491	24.9617	4.12459	4.24653	0	0.939707
gene_22336_NODE_1882_cov136.487827_length4491	136.488	67.5083	69.3972	67.7607	69.7682	27.9213	33.297	4.18427	4.2246	0	0.936442
gene_22832_NODE_1987_cov147.840423_length4310	147.84	67.5409	66.79	68.0053	66.8561	63.71	40.4852	4.142	4.142	0	0.936035
gene_13764_NODE_659_cov33.622147_length9474	33.6221	65.4301	65.3538	65.5919	36.9067	42.7116	40.0776	31.039	4.142	0	0.93599
gene_21781_NODE_1776_cov119.026321_length4728	119.026	39.3724	39.3724	40.0152	31.9871	40.3472	26.4685	4.1288	4.13927	0	0.935652
gene_19216_NODE_1333_cov144.351132_length5973	144.351	65.3752	61.772	62.0867	55.7206	62.3627	48.9751	4.15498	4.29382	0	0.934117
gene_34632_NODE_5705_cov140.791148_length1501	140.791	11.0899	12.6326	10.9957	10.888	11.0426	7.85715	4.142	4.142	0	0.933978
gene_37917_NODE_7349_cov91.833482_length1178	91.8335	66.5858	66.9373	69.6582	64.4975	61.3406	52.6084	4.142	14.9951	0	0.933585
gene_18426_NODE_1214_cov147.888663_length6450	147.889	44.5218	52.2586	44.5218	44.8001	44.8001	28.485	4.18558	4.15925	0	0.932625
gene_26638_NODE_2875_cov157.845179_length3052	157.845	35.5615	35.5615	33.2789	28.751	14.209	8.9784	4.142	4.142	0	0.929885
gene_5648_NODE_128_cov34.390092_length25731	34.3901	10.5884	11.5273	10.647	10.4686	10.4433	9.38503	6.34369	4.142	0	0.92791
gene_27332_NODE_3067_cov53.991486_length2874	53.9915	66.8771	66.79	67.9423	63.2061	55.8905	53.8488	4.22756	22.8773	0	0.927233
gene_27106_NODE_3005_cov141.966632_length2932	141.967	21.6415	18.0388	18.0049	13.503	18.0049	8.76467	4.14708	4.13863	0	0.924819
gene_33334_NODE_5137_cov71.074691_length1675	71.0747	60.7937	61.7479	61.5695	60.4768	59.5492	49.7562	4.142	4.53661	0	0.924371
gene_8502_NODE_258_cov50.150255_length17126	50.1503	65.9012	65.6374	65.8569	66.4653	63.1405	54.6139	8.86761	4.132	0	0.924
gene_17782_NODE_1123_cov119.760989_length6766	119.761	65.3987	67.4732	65.6431	31.8457	16.5036	14.8927	4.22383	4.13264	0	0.921365
gene_27245_NODE_3042_cov89.673469_length2897	89.6735	68.4364	67.5706	67.2193	68.5786	36.2806	47.1126	4.142	21.3557	0	0.921124
gene_14701_NODE_750_cov34.011800_length8784	34.0118	44.3709	54.2365	45.6257	42.814	21.9766	26.6851	19.7716	4.1305	0	0.918322
gene_15720_NODE_863_cov128.766110_length8016	128.766	24.2143	24.2143	24.0063	10.9417	9.06395	7.62294	4.0888	4.13455	0	0.917831
gene_29007_NODE_3565_cov125.867191_length2472	125.867	63.0103	67.4781	63.3322	63.7879	25.0394	19.2089	4.29944	4.50205	0	0.917396
gene_33298_NODE_5122_cov97.821033_length1681	97.821	41.4596	39.4724	41.2231	19.4479	19.322	13.4018	4.48943	10.9897	0	0.916295
gene_11018_NODE_420_cov131.964585_length12564	131.965	63.9015	64.7469	59.8471	60.461	20.8018	18.3468	4.19367	4.21392	0	0.914586
gene_26605_NODE_2865_cov113.540891_length3063	113.541	67.4242	69.7682	69.3541	65.3491	44.1234	30.0299	4.54334	24.7664	0	0.913272
gene_30738_NODE_4133_cov136.796799_length2117	136.797	53.7498	56.0792	47.3352	48.0851	46.8704	51.1074	4.18771	4.19977	0	0.91261
gene_28154_NODE_3303_cov48.489687_length2673	48.4897	68.4364	68.1721	68.2217	68.8615	22.3456	29.5979	12.8511	4.142	0	0.911674
gene_20088_NODE_1471_cov134.959838_length5483	134.96	69.7682	69.7682	68.9258	38.3194	29.9234	20.332	4.04601	20.0223	0	0.910994
gene_33247_NODE_5104_cov109.637087_length1689	109.637	40.8408	39.2718	40.4759	18.716	20.1206	13.675	4.16914	11.9697	0	0.910241
gene_23453_NODE_2114_cov164.854827_length4064	164.855	48.1776	43.7521	46.8892	48.1776	41.8095	42.3789	4.142	7.46506	0	0.909743
gene_36521_NODE_6608_cov114.118167_length1299	114.118	66.8771	66.7431	67.6181	65.5919	26.1843	21.1396	4.142	10.6326	0	0.909688
gene_24860_NODE_2431_cov127.298613_length3588	127.299	25.0463	27.5572	24.9373	25.291	25.291	23.6183	4.09789	4.11651	0	0.908928
gene_16371_NODE_942_cov109.793704_length7583	109.794	69.7682	68.7349	69.7682	58.9732	52.4064	23.8998	4.34678	23.7009	0	0.908854
gene_25493_NODE_2581_cov59.484129_length3426	59.4841	62.3065	62.3065	61.7479	61.1961	60.4768	57.5325	4.142	4.142	0	0.908358
gene_18525_NODE_1229_cov135.290958_length6403	135.291	67.1096	57.9576	66.9256	60.229	61.8893	60.229	4.11669	4.17172	0	0.906764
gene_28487_NODE_3408_cov94.906535_length2580	94.9065	67.2311	67.2055	67.4757	66.7091	48.7013	64.3875	4.24142	19.3897	0	0.905997
gene_38548_NODE_7704_cov84.936685_length1129	84.9367	54.4623	54.7807	54.4623	57.8285	54.9328	46.8892	10.9149	6.79574	0	0.904451
gene_23903_NODE_2215_cov116.005996_length3891	116.006	13.1307	11.9744	11.8163	11.6961	9.65591	7.3162	4.142	6.94477	0	0.904075
gene_41890_NODE_9647_cov115.301290_length908	115.301	31.1034	34.9025	31.1034	31.3607	25.4154	33.504	4.25553	4.11823	0	0.903619
gene_16939_NODE_1013_cov38.791545_length7246	38.7915	47.4723	46.021	47.0159	47.6655	47.6655	35.8292	27.9273	22.2911	0	0.903419
gene_37335_NODE_7024_cov138.484615_length1225	138.485	64.9626	65.9575	64.5822	64.6543	64.8484	60.3883	4.21175	4.24444	0	0.90338
gene_35310_NODE_6022_cov121.616569_length1419	121.617	67.3641	68.0053	67.4893	68.2217	37.1811	68.2217	4.142	4.142	0	0.903358
gene_22780_NODE_1977_cov145.380051_length4336	145.38	36.2806	36.0155	35.8802	35.9754	34.1949	35.0722	4.142	4.142	0	0.903258
gene_23485_NODE_2121_cov145.319490_length4052	145.319	18.6042	18.6042	18.6312	18.5713	18.6541	9.28553	4.142	4.142	0	0.903182
gene_51521_NODE_16328_cov133.370301_length587	133.37	22.5735	24.7273	17.8189	20.4818	9.25273	8.72367	4.0961	4.13154	0	0.90287
gene_28378_NODE_3372_cov41.617096_length2617	41.6171	59.7617	59.7617	59.7617	58.1766	56.0384	59.3142	4.11766	4.45575	0	0.902209
gene_5209_NODE_112_cov37.571931_length28214	37.5719	48.9769	47.7847	49.7562	49.928	28.1233	24.0585	22.8773	4.142	0	0.901288
gene_19873_NODE_1439_cov30.640108_length5590	30.6401	64.1756	62.219	63.6244	25.6028	39.6253	26.9898	25.987	4.13487	0	0.901257
gene_13776_NODE_660_cov31.115948_length9473	31.1159	11.1528	11.1528	11.0899	8.80552	7.08695	7.17833	7.57015	4.142	0	0.900314
gene_43856_NODE_10882_cov43.813403_length816	43.8134	10.0486	10.232	10.4565	10.4023	9.02456	8.51555	4.77959	6.86411	0	0.90016
gene_29314_NODE_3662_cov61.947903_length2416	61.9479	48.4095	62.3065	63.0556	36.2806	8.55734	29.864	6.37812	4.142	0	0.900156
gene_26661_NODE_2881_cov45.935160_length3047	45.9352	58.9909	58.8364	58.9909	57.7513	58.1486	56.8671	4.49031	4.16556	0	0.899747
gene_20819_NODE_1599_cov39.793790_length5176	39.7938	62.2559	60.9531	58.6698	51.0541	47.1956	43.7284	38.0199	4.16048	0	0.899523
gene_35226_NODE_5986_cov28.840000_length1430	28.84	69.7682	69.7682	67.9589	69.7682	69.7682	64.2621	8.10134	8.2789	0	0.899255
gene_37779_NODE_7265_cov64.992952_length1190	64.993	68.3563	68.545	68.1197	68.3563	65.7507	67.0297	4.142	4.142	0	0.898264
gene_25588_NODE_2602_cov113.426092_length3397	113.426	62.7179	68.4865	65.7262	48.1874	29.4732	25.4978	4.20527	25.8406	0	0.898142
gene_3654_NODE_64_cov32.862411_length37558	32.8624	36.7656	35.7923	36.8609	38.6846	24.6873	21.1875	19.0786	4.12892	0	0.897729
gene_27507_NODE_3112_cov144.643422_length2837	144.643	37.8292	38.2806	38.1131	33.203	29.2017	16.943	4.142	17.3565	0	0.896895
gene_2624_NODE_39_cov33.957730_length47417	33.9577	65.4809	62.8721	65.4301	65.8206	66.2414	46.8892	26.9251	4.142	0	0.896818
gene_13832_NODE_666_cov128.173079_length9386	128.173	24.7378	27.5149	24.5836	24.4708	17.7172	5.56654	4.142	4.142	0	0.896401
gene_26245_NODE_2766_cov130.501611_length3159	130.502	53.5977	52.0592	54.2795	18.3228	14.3323	10.3118	4.47206	4.16488	0	0.896202
gene_33838_NODE_5353_cov110.597798_length1599	110.598	67.7228	67.6364	67.8748	68.0643	40.0776	33.5161	4.142	27.2437	0	0.8958
gene_24885_NODE_2437_cov124.382695_length3580	124.383	60.0292	49.6159	52.7862	53.2211	31.1136	25.313	4.36501	20.9442	0	0.895116
gene_40411_NODE_8760_cov49.759574_length995	49.7596	44.4515	42.6238	37.4583	38.634	38.7841	34.9005	4.142	17.0993	0	0.893981
gene_19827_NODE_1432_cov117.790840_length5601	117.791	65.8206	66.79	65.5473	44.659	9.7228	10.6848	4.142	4.142	0	0.893219
gene_31444_NODE_4409_cov183.102618_length1965	183.103	68.0344	68.0344	68.9187	69.7682	68.8939	65.0791	4.20221	4.19923	0	0.893198
gene_12123_NODE_511_cov125.615941_length10983	125.616	57.3238	63.97	57.5325	17.0327	19.4128	11.3622	4.142	4.142	0	0.89299
gene_15216_NODE_807_cov56.316621_length8412	56.3166	6.99809	6.26734	6.8662	5.48269	5.80235	4.142	4.142	4.142	0	0.892953
gene_39119_NODE_8019_cov137.422330_length1085	137.422	21.9837	21.191	21.5557	17.9096	10.6916	14.4298	4.142	11.2289	0	0.892729
gene_22465_NODE_1908_cov104.751989_length4454	104.752	58.2043	57.6952	43.8432	56.378	26.1588	16.6861	4.142	7.42079	0	0.892195
gene_29150_NODE_3609_cov32.757424_length2446	32.7574	68.429	65.5603	65.0558	69.1812	65.9493	63.5436	5.11341	5.98056	0	0.892128
gene_24742_NODE_2401_cov38.772346_length3635	38.7723	67.9586	69.7162	69.7682	68.7876	68.9311	66.6281	22.5916	4.29382	0	0.891767
gene_23945_NODE_2225_cov130.769694_length3876	130.77	68.4364	68.4364	68.0053	68.0643	48.1776	36.7667	4.142	30.8819	0	0.891157
gene_21836_NODE_1785_cov36.368421_length4710	36.3684	62.3709	64.1591	62.5355	40.1295	40.9312	56.9168	33.5343	4.22766	0	0.89085
gene_27552_NODE_3127_cov135.999279_length2830	135.999	68.5786	68.2217	67.3011	66.9754	68.1197	67.6364	4.142	4.142	0	0.890753
gene_24312_NODE_2302_cov165.156360_length3758	165.156	35.4104	35.9307	36.0155	20.9452	10.0996	8.71538	4.142	8.27992	0	0.890719
gene_39712_NODE_8354_cov74.058704_length1043	74.0587	67.8748	66.0555	68.3563	68.1197	64.6628	67.7228	4.142	7.48397	0	0.890488
gene_8126_NODE_237_cov32.961556_length17925	32.9616	65.4173	62.1305	61.3669	61.5329	42.8971	42.8971	38.3704	4.19702	0	0.889888
gene_32157_NODE_4674_cov41.774014_length1856	41.774	61.4649	65.4705	65.1489	54.9855	18.5344	35.575	4.142	21.1488	0	0.889606
gene_20153_NODE_1485_cov34.233829_length5435	34.2338	65.2827	66.3592	65.3982	41.113	54.1191	48.1776	38.7841	4.142	0	0.889557
gene_32023_NODE_4621_cov98.182666_length1878	98.1827	66.9754	65.9458	67.7228	65.0099	67.2611	67.4116	8.1512	4.142	0	0.8894
gene_24358_NODE_2311_cov33.575881_length3745	33.5759	69.7682	69.0048	69.7682	69.7682	69.6433	67.2964	23.0497	4.42898	0	0.889178
gene_7897_NODE_225_cov34.073552_length18423	34.0736	31.6903	29.8332	31.7613	25.8948	27.1576	33.3937	11.6372	4.142	0	0.889036
gene_26428_NODE_2816_cov154.297483_length3114	154.297	23.9717	20.2736	23.7387	13.916	8.21996	8.2453	4.142	7.5509	0	0.888663
gene_26985_NODE_2972_cov171.263067_length2963	171.263	67.6364	67.0809	66.7431	66.4956	67.4998	67.1294	4.142	4.142	0	0.888403
gene_30880_NODE_4188_cov62.513807_length2083	62.5138	64.7824	67.3734	67.9034	31.746	52.3034	9.95259	4.13399	9.98288	0	0.887995
gene_27152_NODE_3017_cov77.150891_length2918	77.1509	68.7582	67.6364	69.2229	68.9321	41.4319	23.3439	4.20598	22.9797	0	0.88765
gene_49146_NODE_14555_cov34.869048_length643	34.869	66.1002	65.7444	62.1047	62.5843	63.1475	35.0568	4.09023	23.8349	0	0.886756
gene_25939_NODE_2688_cov133.996273_length3275	133.996	67.4	68.5102	67.4568	28.1233	20.1578	12.8266	4.142	12.5417	0	0.886598
gene_33686_NODE_5291_cov39.258147_length1620	39.2581	67.3918	67.8844	66.6266	65.714	67.2022	68.8506	4.15704	4.92174	0	0.885268
gene_21281_NODE_1681_cov68.012215_length4967	68.0122	66.8346	66.7187	66.1533	67.4457	65.5743	67.9423	4.142	4.142	0	0.885077
gene_22137_NODE_1842_cov137.113124_length4581	137.113	62.586	61.8213	62.3476	55.7961	20.3198	15.8971	4.17148	14.9056	0	0.884057
gene_21342_NODE_1694_cov33.981144_length4934	33.9811	24.7378	24.5048	21.7118	21.9837	9.31216	8.08334	8.10035	4.142	0	0.884052
gene_10053_NODE_354_cov30.128825_length14074	30.1288	64.7458	63.867	51.4863	44.4238	39.9665	40.8922	33.1023	35.193	0	0.883679
gene_34687_NODE_5730_cov92.061849_length1494	92.0618	65.0367	64.1073	67.3894	67.8976	12.509	25.0622	4.08965	4.12629	0	0.883467
gene_30780_NODE_4149_cov64.409556_length2106	64.4096	60.4768	61.0198	61.3406	61.5695	61.0198	40.3854	4.142	23.0744	0	0.883017
gene_24142_NODE_2266_cov140.778132_length3823	140.778	67.6207	67.2622	65.9289	19.3776	12.8679	12.6384	4.15722	4.13724	0	0.881951
gene_22074_NODE_1830_cov32.779732_length4604	32.7797	67.5206	67.7228	68.545	40.7974	11.3622	9.83243	10.2374	4.142	0	0.881818
gene_29885_NODE_3844_cov31.921464_length2296	31.9215	57.5325	57.0314	57.8285	58.1265	58.7196	46.5107	28.56	4.142	0	0.881501
gene_27035_NODE_2986_cov66.971350_length2952	66.9714	47.3994	54.0807	49.2251	47.7592	14.1499	45.6119	4.84875	4.88388	0	0.880351
gene_28938_NODE_3543_cov31.771288_length2486	31.7713	21.9074	22.3456	17.0993	17.1903	8.534	8.0451	8.39905	4.142	0	0.879682
gene_23800_NODE_2192_cov133.171281_length3920	133.171	67.4786	67.4457	66.8561	41.5354	10.763	8.66384	4.142	7.98778	0	0.879008
gene_18339_NODE_1202_cov121.399689_length6480	121.4	67.4457	67.4	66.43	26.3531	14.9951	10.1864	4.142	8.99604	0	0.878925
gene_28340_NODE_3358_cov44.588190_length2629	44.5882	63.71	65.164	66.2414	38.4001	11.8687	5.57588	7.24639	4.142	0	0.878464
gene_34482_NODE_5638_cov110.716041_length1520	110.716	67.4345	67.4786	66.6413	62.8721	67.2049	27.6207	4.142	20.9452	0	0.877065
gene_30838_NODE_4173_cov143.791257_length2091	143.791	67.4998	67.5509	68.545	33.2789	13.2282	12.3362	4.142	12.1307	0	0.876563
gene_17178_NODE_1043_cov143.580476_length7113	143.58	38.1894	39.5291	27.0083	27.2185	8.53933	7.87004	4.11525	4.13827	0	0.876411
gene_33264_NODE_5111_cov28.627223_length1686	28.6272	54.312	50.4169	49.1073	40.3854	41.2991	37.3429	34.7152	4.142	0	0.874327
gene_30227_NODE_3955_cov115.416590_length2225	115.417	26.1588	25.6346	26.1843	25.6346	6.84006	22.0803	4.142	4.142	0	0.873377
gene_14693_NODE_749_cov34.787882_length8786	34.7879	62.9229	67.4973	63.2882	43.0591	36.0134	32.1203	32.8375	30.4442	0	0.87301
gene_14534_NODE_734_cov43.037050_length8881	43.0371	39.5506	39.3753	39.4717	10.4686	14.9951	14.6406	10.9491	4.142	0	0.872343
gene_30096_NODE_3913_cov99.678051_length2251	99.6781	49.1073	50.1717	51.5866	47.7847	24.2308	22.3456	4.142	22.1922	0	0.872086
gene_20107_NODE_1475_cov37.383536_length5473	37.3835	68.179	67.3708	63.8645	19.9569	18.8931	17.8749	16.2851	4.18693	0	0.871896
gene_37832_NODE_7295_cov69.802655_length1185	69.8027	68.2687	68.6727	69.5694	66.6413	68.4364	69.7682	4.142	18.6312	0	0.871233
gene_33973_NODE_5409_cov40.856209_length1585	40.8562	67.7228	68.0643	64.8832	68.5786	68.2687	67.1294	24.7378	4.142	0	0.870932
gene_26153_NODE_2746_cov146.490897_length3186	146.491	65.5919	65.8854	66.0023	66.1984	67.6088	69.7682	4.142	4.142	0	0.869927
gene_24478_NODE_2340_cov131.465225_length3707	131.465	51.2019	52.9638	49.5196	49.8102	14.7414	50.1798	4.1303	4.14578	0	0.869143
gene_26178_NODE_2752_cov49.759437_length3181	49.7594	67.7228	66.8976	67.8019	66.6413	24.5603	69.5924	10.6142	4.142	0	0.868562
gene_20439_NODE_1533_cov131.242021_length5319	131.242	69.7682	67.3326	69.7682	67.7469	27.3634	42.8232	4.16591	29.5079	0	0.867848
gene_24426_NODE_2327_cov160.717830_length3723	160.718	63.5285	69.1371	68.641	67.134	22.2522	68.0812	4.19026	4.13503	0	0.867311
gene_7976_NODE_229_cov44.302359_length18242	44.3024	61.7479	61.4631	63.7828	27.278	17.813	17.6221	20.459	7.33305	0	0.867216
gene_31981_NODE_4605_cov37.668487_length1886	37.6685	67.0471	66.4956	67.0809	29.2017	15.7669	4.25106	10.5444	4.142	0	0.867145
gene_39572_NODE_8275_cov85.455912_length1053	85.4559	62.9059	64.8694	62.288	63.0326	67.3068	57.0742	4.142	20.9813	0	0.866149
gene_19422_NODE_1366_cov96.886548_length5846	96.8865	66.1984	66.1533	65.0266	34.5691	34.2839	35.0233	4.142	32.9689	0	0.865893
gene_28662_NODE_3460_cov106.206024_length2545	106.206	67.8613	64.4508	65.4948	67.8613	31.7615	22.8583	4.09456	23.8351	0	0.865528
gene_19957_NODE_1452_cov49.569611_length5557	49.5696	55.8905	53.8488	52.9385	50.4809	50.4809	8.58919	4.142	8.1807	0	0.864169
gene_5376_NODE_118_cov42.989103_length27034	42.9891	57.0314	57.0314	58.0397	43.9875	7.63831	8.02559	6.712	5.47125	0	0.864165
gene_31349_NODE_4370_cov150.620227_length1993	150.62	11.8442	11.026	11.9534	11.9534	11.8442	12.0641	4.18923	4.21653	0	0.863968
gene_28546_NODE_3428_cov107.758154_length2569	107.758	67.0787	68.4121	69.7682	29.487	16.9615	19.6283	4.24087	19.5219	0	0.863956
gene_33094_NODE_5043_cov145.189988_length1713	145.19	20.785	20.0731	19.9591	20.665	19.9591	20.7351	4.142	8.01636	0	0.863112
gene_22233_NODE_1862_cov49.184705_length4527	49.1847	42.6235	40.4107	49.9297	38.0578	13.7478	6.47311	9.80022	4.142	0	0.862742
gene_28386_NODE_3375_cov65.612436_length2612	65.6124	67.5403	66.6662	67.3021	69.7682	64.1742	64.7166	4.142	25.4085	0	0.862446
gene_18928_NODE_1290_cov121.744841_length6161	121.745	33.4869	31.1188	32.4708	32.2177	28.3922	14.6285	4.14759	15.1331	0	0.862253
gene_24671_NODE_2384_cov131.542269_length3651	131.542	59.8912	58.6651	61.7069	60.9755	26.3349	25.6812	4.15755	24.2036	0	0.861983
gene_35235_NODE_5989_cov88.964338_length1429	88.9643	66.8771	57.5325	67.0471	23.4032	16.5126	16.2304	4.142	15.3228	0	0.861896
gene_32065_NODE_4636_cov47.745595_length1871	47.7456	62.6388	62.0425	59.498	60.651	62.6388	30.9404	31.1145	4.2062	0	0.861613
gene_29521_NODE_3724_cov131.295337_length2371	131.295	66.913	66.5091	59.316	63.3074	30.5067	25.1277	4.21058	26.9942	0	0.860401
gene_6868_NODE_176_cov30.669656_length21463	30.6697	46.0167	51.8415	44.4515	34.0761	20.2736	46.4535	20.785	6.85808	0	0.860281
gene_26936_NODE_2959_cov45.896882_length2974	45.8969	69.1557	62.8148	69.7682	65.8128	67.1345	67.6968	31.9667	4.12853	0	0.860199
gene_32418_NODE_4772_cov110.067007_length1816	110.067	24.5836	29.6624	24.8286	24.4708	10.4866	10.1208	4.142	9.97239	0	0.8601
gene_18333_NODE_1201_cov163.163815_length6483	163.164	55.4088	53.391	60.4768	23.4032	8.77242	7.77454	4.142	7.76576	0	0.859758
gene_3414_NODE_58_cov34.565205_length38181	34.5652	13.3042	12.7921	10.8351	5.90003	6.05802	5.00982	4.83929	4.142	0	0.859296
gene_30241_NODE_3959_cov151.507841_length2223	151.508	21.6085	20.428	20.546	20.0063	8.22781	16.8022	4.142	9.34295	0	0.858901
gene_26342_NODE_2789_cov61.063878_length3139	61.0639	16.1478	15.5528	15.988	15.2948	7.9499	5.84392	7.61406	4.13695	0	0.858669
gene_7491_NODE_205_cov51.365722_length19630	51.3657	63.1062	62.5286	64.4757	48.4377	7.88223	6.2116	8.00632	4.16828	0	0.858624
gene_11665_NODE_474_cov130.480292_length11548	130.48	55.5936	64.1762	60.1599	60.4826	20.927	20.927	4.16634	18.702	0	0.858234
gene_23063_NODE_2033_cov108.620921_length4223	108.621	67.5706	67.4345	67.7228	21.9837	11.8995	11.6449	4.142	10.5006	0	0.857982
gene_5964_NODE_140_cov33.185105_length25057	33.1851	51.7672	53.391	52.6084	63.6304	52.3484	51.8415	10.842	4.142	0	0.857663
gene_34824_NODE_5799_cov37.267744_length1478	37.2677	62.8442	61.3939	59.4422	57.9605	19.4355	8.37531	15.049	4.17611	0	0.857603
gene_24656_NODE_2381_cov52.391847_length3661	52.3918	7.20245	7.21663	7.22671	5.63619	4.142	4.142	4.142	4.142	0	0.857581
gene_22645_NODE_1948_cov55.686388_length4382	55.6864	65.996	66.4018	63.9018	17.1988	20.6438	15.6967	4.16682	14.4761	0	0.857406
gene_12002_NODE_501_cov60.252487_length11113	60.2525	66.7669	68.2687	68.3972	31.471	8.54713	4.142	8.1512	4.142	0	0.856987
gene_20561_NODE_1553_cov131.700689_length5277	131.701	9.16695	9.32169	9.16695	9.18163	4.77274	8.77242	4.142	4.142	0	0.856578
gene_15400_NODE_828_cov106.594684_length8256	106.595	67.3268	68.611	67.5994	67.8019	14.0902	10.1621	4.142	6.69459	0	0.855997
gene_31498_NODE_4429_cov97.800210_length1957	97.8002	66.9373	68.8113	68.3135	68.5102	67.6364	10.6686	4.142	4.142	0	0.855979
gene_17684_NODE_1112_cov45.606752_length6809	45.6068	69.1889	67.1135	65.8206	25.5822	14.0902	7.83836	14.1737	4.142	0	0.855856
gene_21184_NODE_1666_cov29.609154_length4993	29.6092	57.4087	57.7937	58.0948	58.0948	58.0948	64.686	9.91459	9.32843	0	0.85538
gene_30093_NODE_3912_cov82.842968_length2252	82.843	66.3558	66.6467	66.7468	18.4163	27.5514	20.4038	4.19173	19.7772	0	0.855113
gene_25059_NODE_2476_cov106.515056_length3542	106.515	66.4956	66.2824	67.2049	59.9404	16.7738	14.6667	4.142	17.4042	0	0.855113
gene_49143_NODE_14552_cov112.688776_length643	112.689	65.4347	58.7563	54.5192	54.9779	55.3373	32.3462	4.15029	30.2506	0	0.854506
gene_12018_NODE_502_cov29.016196_length11107	29.0162	62.0915	59.1219	61.2261	46.3529	8.7524	6.28228	8.26513	6.28228	0	0.854461
gene_13309_NODE_616_cov43.803794_length9912	43.8038	68.0053	69.3182	68.2217	61.4631	68.0053	68.8367	39.0782	8.96182	0	0.854459
gene_11818_NODE_486_cov128.886410_length11350	128.886	67.0266	66.5817	67.6255	44.6232	28.1303	29.8719	4.11588	34.0353	0	0.854067
gene_26763_NODE_2906_cov118.945528_length3029	118.946	66.4634	65.8854	65.9458	57.9416	6.9811	6.6237	4.142	4.142	0	0.85397
gene_12970_NODE_583_cov127.809917_length10240	127.81	68.2017	68.0669	69.7682	60.3883	12.2831	11.3174	4.16573	12.4186	0	0.853579
gene_10829_NODE_407_cov62.591805_length12794	62.5918	67.8748	68.9545	68.545	68.9978	12.9298	9.67183	5.96923	4.142	0	0.85348
gene_24524_NODE_2349_cov142.876682_length3696	142.877	16.4996	17.4042	14.8663	14.8827	6.5095	7.67088	4.142	7.38076	0	0.853144
gene_20431_NODE_1532_cov121.092825_length5323	121.093	66.3476	64.8921	66.531	46.8588	65.6747	25.4624	4.23394	27.0252	0	0.852551
gene_25090_NODE_2484_cov35.423719_length3529	35.4237	65.8854	64.4666	65.0748	67.5608	17.1903	65.3873	4.142	4.142	0	0.85245
gene_29992_NODE_3878_cov55.287387_length2275	55.2874	42.1859	42.1859	44.4515	34.1404	12.6566	5.97665	13.4625	4.142	0	0.85238
gene_2777_NODE_43_cov34.919599_length46174	34.9196	43.385	37.4666	51.442	46.8817	24.2989	39.2597	21.2451	4.13241	0	0.852167
gene_27149_NODE_3016_cov43.923211_length2920	43.9232	34.8194	25.0772	34.3214	24.0812	5.84221	27.6961	4.21751	4.142	0	0.85203
gene_29528_NODE_3726_cov98.935609_length2369	98.9356	66.6413	66.6679	66.6413	65.7507	65.4405	62.8721	4.142	29.7152	0	0.851791
gene_26052_NODE_2721_cov147.979154_length3221	147.979	12.533	12.3541	12.4997	12.2985	5.46219	5.13962	4.142	4.99348	0	0.851381
gene_29899_NODE_3849_cov165.521215_length2294	165.521	63.97	63.912	63.3338	62.3065	14.3188	10.7366	4.142	10.5884	0	0.851362
gene_25877_NODE_2672_cov120.774004_length3294	120.774	14.5571	14.5571	13.0268	14.5571	7.0852	6.69101	4.19025	6.4528	0	0.851055
gene_19646_NODE_1401_cov47.151103_length5720	47.1511	10.888	10.8273	10.9807	6.57842	4.142	4.142	4.142	4.142	0	0.850821
gene_26747_NODE_2903_cov127.221102_length3031	127.221	62.6365	63.0556	58.7196	14.6667	15.4251	14.0902	4.142	11.5568	0	0.850656
gene_32844_NODE_4942_cov144.751329_length1748	144.751	48.0006	45.9905	42.0548	11.4928	7.12727	7.00594	4.11175	4.13778	0	0.850504
gene_36636_NODE_6669_cov119.979741_length1289	119.98	65.6748	67.9423	65.9458	66.0023	14.8663	12.9898	4.142	11.8995	0	0.850233
gene_32250_NODE_4710_cov28.156040_length1843	28.156	43.2982	46.0167	64.9025	47.272	17.7027	44.4515	15.0388	4.142	0	0.849934
gene_19494_NODE_1379_cov151.606994_length5803	151.607	67.0483	67.0483	66.4716	68.0703	19.8426	18.4326	4.18687	18.3148	0	0.84976
gene_16880_NODE_1004_cov129.639224_length7270	129.639	40.0776	48.1776	40.3854	40.4852	13.3992	13.1307	4.142	13.4625	0	0.849314
gene_52871_NODE_17380_cov67.845545_length560	67.8455	16.4076	18.1495	16.4076	16.4076	16.4976	5.55861	4.12458	5.65499	0	0.848894
gene_33614_NODE_5257_cov52.610019_length1632	52.61	58.9106	56.8991	53.5732	54.2207	35.6866	9.4526	23.4924	4.13233	0	0.847871
gene_16484_NODE_955_cov43.938814_length7524	43.9388	65.0748	68.2217	67.4457	68.5786	67.4116	68.7582	32.5677	4.142	0	0.847712
gene_17096_NODE_1033_cov152.001404_length7175	152.001	52.7939	54.312	54.1191	19.4128	5.13962	5.68384	4.142	5.55062	0	0.84742
gene_37505_NODE_7117_cov107.286085_length1212	107.286	67.9423	68.0643	67.0809	67.3394	66.1533	6.56072	4.142	4.142	0	0.846812
gene_21785_NODE_1777_cov83.607579_length4726	83.6076	43.4983	45.8631	41.2991	25.0772	4.142	4.80159	4.142	6.37171	0	0.846478
gene_26382_NODE_2801_cov35.601433_length3126	35.6014	61.1961	59.9404	59.4104	60.4768	13.3162	9.50803	11.0899	4.142	0	0.846445
gene_13235_NODE_609_cov45.529619_length9981	45.5296	65.5562	65.8029	66.1275	65.3154	36.4155	8.71398	23.6068	4.2065	0	0.846347
gene_14985_NODE_782_cov124.131656_length8600	124.132	47.272	48.1776	49.1073	48.1776	8.34058	6.75762	4.142	4.142	0	0.846328
gene_23734_NODE_2177_cov63.707424_length3948	63.7074	64.9755	67.6124	67.096	65.3938	57.5733	66.6955	4.13281	31.5171	0	0.846151
gene_28564_NODE_3432_cov133.194588_length2568	133.195	69.7404	68.1359	67.7238	67.5302	13.0889	10.1632	4.1503	9.69904	0	0.846007
gene_13662_NODE_649_cov119.110476_length9505	119.11	59.4104	51.155	58.7196	32.4342	56.2837	50.4809	4.142	21.7118	0	0.845565
gene_4243_NODE_79_cov35.144475_length33881	35.1445	67.6364	67.4893	67.8748	9.97924	14.3477	14.6667	8.91689	4.142	0	0.844001
gene_8583_NODE_263_cov33.517943_length16970	33.5179	55.8905	57.3238	57.3238	21.3557	4.18441	4.142	5.22334	4.142	0	0.84388
gene_18720_NODE_1255_cov127.660906_length6304	127.661	8.5457	9.6069	8.5544	8.56898	7.54324	6.00106	4.11002	6.40844	0	0.843854
gene_26798_NODE_2916_cov140.333221_length3020	140.333	61.4158	62.0669	56.4648	32.2094	60.9798	12.9357	4.25019	13.1338	0	0.843836
gene_16324_NODE_937_cov29.907912_length7613	29.9079	63.5846	65.1488	65.1712	24.7111	9.3099	7.02904	9.86482	6.98308	0	0.843709
gene_29565_NODE_3736_cov115.048527_length2363	115.049	58.3626	61.2221	62.5946	57.7875	11.6741	12.0558	4.09307	12.2947	0	0.843666
gene_33800_NODE_5338_cov39.946486_length1606	39.9465	47.1126	44.9223	47.4979	45.2831	6.75762	6.22883	4.142	4.142	0	0.843449
gene_22674_NODE_1953_cov137.530134_length4369	137.53	25.6346	35.0233	25.8948	13.0993	7.46506	6.22267	4.142	6.08997	0	0.843027
gene_33904_NODE_5380_cov29.343099_length1591	29.3431	68.2687	64.7116	66.0555	59.9404	63.71	67.2193	39.0782	4.142	0	0.843004
gene_45130_NODE_11749_cov98.108146_length767	98.1081	34.9988	37.3001	23.2211	23.3006	13.0162	10.6946	8.60744	10.119	0	0.842846
gene_13638_NODE_647_cov28.472272_length9558	28.4723	56.6228	64.0342	48.612	49.3474	10.1642	16.5365	16.5365	5.80231	0	0.842681
gene_5567_NODE_125_cov35.566966_length26083	35.567	67.2576	67.1184	66.2229	65.8236	67.325	66.4928	64.6823	63.5912	0	0.842402
gene_21533_NODE_1730_cov124.472158_length4850	124.472	62.7771	65.168	66.3652	68.4457	8.89122	11.6347	4.0821	4.13118	0	0.842157
gene_35400_NODE_6062_cov165.025092_length1410	165.025	27.8436	35.7531	33.7557	29.0576	5.72932	5.3809	4.142	4.142	0	0.842042
gene_7155_NODE_189_cov122.575334_length20431	122.575	36.2806	28.8636	36.9067	31.2539	41.2991	26.4525	4.142	8.55734	0	0.841783
gene_25717_NODE_2633_cov48.168890_length3353	48.1689	10.0905	10.0496	10.5444	5.82499	4.142	4.142	4.142	4.142	0	0.841056
gene_19808_NODE_1429_cov49.662101_length5604	49.6621	69.6258	69.3332	68.545	66.43	69.1889	5.10732	4.142	4.142	0	0.840994
gene_14791_NODE_761_cov103.260829_length8712	103.261	56.3057	63.6753	56.7432	59.3179	57.9522	14.9374	4.14676	15.7153	0	0.840746
gene_37867_NODE_7317_cov81.942325_length1182	81.9423	55.8905	50.9048	52.3484	51.6833	52.6084	6.08997	4.142	6.15964	0	0.840624
gene_16024_NODE_899_cov135.675850_length7823	135.676	67.0764	69.1878	67.2605	68.2472	67.9236	14.3889	4.58527	15.0807	0	0.840109
gene_35055_NODE_5906_cov125.175501_length1451	125.176	66.3592	66.3592	67.0119	65.3424	11.2489	10.3012	4.142	10.1864	0	0.840087
gene_20945_NODE_1622_cov58.821082_length5102	58.8211	15.8476	16.0856	16.6499	12.1708	4.99348	4.142	5.97665	4.142	0	0.840054
gene_23751_NODE_2180_cov51.175457_length3942	51.1755	38.1131	38.2806	41.2991	30.0675	13.7412	4.142	13.916	4.142	0	0.839966
gene_19630_NODE_1399_cov47.544766_length5729	47.5448	24.8759	22.2635	22.1986	23.2776	8.32742	6.15835	8.12997	4.13236	0	0.83996
gene_29788_NODE_3807_cov142.048039_length2324	142.048	65.9458	65.409	65.2187	66.3216	13.676	66.7187	4.142	4.142	0	0.83981
gene_23315_NODE_2086_cov112.189143_length4126	112.189	43.4607	42.5771	42.8815	8.41396	7.14402	6.73292	4.12019	4.16188	0	0.839323
gene_16504_NODE_957_cov36.399088_length7512	36.3991	68.4364	67.0119	66.4956	23.9717	8.38105	4.53661	10.8084	4.142	0	0.839296
gene_29112_NODE_3598_cov61.085142_length2451	61.0851	65.8206	66.5858	66.6413	20.9267	11.1528	4.142	10.9149	4.142	0	0.838866
gene_29546_NODE_3732_cov110.272609_length2366	110.273	64.1801	69.7203	66.8311	65.1414	10.4351	5.9712	4.05815	6.25396	0	0.838843
gene_34923_NODE_5845_cov131.014904_length1464	131.015	37.8292	37.4583	31.2539	11.8995	4.7391	4.31953	4.142	4.142	0	0.838784
gene_9284_NODE_304_cov34.882777_length15470	34.8828	68.1721	67.3641	68.1197	39.4717	26.6621	9.78446	30.273	4.142	0	0.838365
gene_38805_NODE_7846_cov59.626186_length1109	59.6262	68.9321	66.1984	65.3308	69.4843	65.6748	10.5006	4.142	10.647	0	0.838196
gene_33819_NODE_5345_cov125.060078_length1603	125.06	67.972	67.9206	69.011	65.3392	14.0197	65.8326	4.12232	12.6827	0	0.838169
gene_30516_NODE_4055_cov42.413333_length2155	42.4133	67.6662	66.0681	63.2956	66.4908	17.8722	66.9868	13.3815	6.36734	0	0.837955
gene_9446_NODE_314_cov131.992937_length15205	131.993	5.95878	5.91031	5.0124	5.01468	4.48441	4.142	4.142	4.142	0	0.837908
gene_12145_NODE_513_cov31.561934_length10978	31.5619	65.623	65.7048	67.5413	21.3124	8.2702	5.80179	8.4867	6.00435	0	0.837752
gene_30756_NODE_4140_cov119.623604_length2114	119.624	67.5899	67.4	67.4116	68.0643	11.2646	4.142	4.142	4.142	0	0.837655
gene_68882_NODE_31314_cov45.022508_length366	45.0225	60.0789	65.848	60.6515	64.5914	20.5968	56.3178	23.7847	11.3901	0	0.837655
gene_25814_NODE_2657_cov41.521486_length3313	41.5215	66.9566	68.6727	69.0593	66.614	15.4251	67.5409	8.1807	10.3012	0	0.837513
gene_15521_NODE_841_cov64.287819_length8133	64.2878	66.7041	67.6801	52.381	52.381	8.86689	5.07241	9.67696	4.13167	0	0.837163
gene_25698_NODE_2629_cov91.686856_length3357	91.6869	65.8769	66.0184	66.2723	66.6948	12.8347	67.1159	4.34579	4.39572	0	0.836269
gene_35642_NODE_6170_cov39.841829_length1389	39.8418	63.368	64.1393	64.4647	62.5247	8.86703	8.50725	9.6311	4.13568	0	0.836137
gene_7213_NODE_192_cov30.628053_length20324	30.6281	63.3338	63.3338	62.8721	56.175	4.142	4.142	4.142	4.142	0	0.836056
gene_23392_NODE_2101_cov110.890129_length4087	110.89	64.6714	64.4522	64.2809	11.7595	7.31886	6.86033	4.10374	4.13534	0	0.835911
gene_11444_NODE_454_cov152.288390_length11907	152.288	66.2414	67.2334	66.3953	63.3338	9.95571	11.1528	4.142	12.4101	0	0.83503
gene_54490_NODE_18670_cov42.512658_length529	42.5127	37.5332	37.5332	36.7033	12.8261	6.60136	4.54788	7.61903	4.13257	0	0.834993
gene_6025_NODE_142_cov30.116440_length24952	30.1164	65.4301	67.4	65.5919	32.4342	9.46509	4.142	15.5492	4.142	0	0.834968
gene_33823_NODE_5347_cov39.691462_length1601	39.6915	68.474	67.2474	67.4457	67.6364	66.4956	4.142	5.28604	4.142	0	0.834759
gene_29714_NODE_3783_cov46.292469_length2339	46.2925	66.0838	64.4696	66.9696	65.0952	13.8957	5.59645	11.4197	4.23814	0	0.834316
gene_11619_NODE_470_cov43.801519_length11638	43.8015	56.2837	55.6899	56.4614	51.9079	7.15433	4.62857	7.40598	4.142	0	0.834117
gene_27935_NODE_3240_cov48.491379_length2723	48.4914	28.3102	34.7152	28.1233	27.7547	27.8436	4.142	7.53567	4.142	0	0.83406
gene_27020_NODE_2982_cov69.617718_length2956	69.6177	37.3527	37.3527	35.8189	35.8695	5.89393	5.37229	4.11344	5.20511	0	0.833886
gene_16255_NODE_927_cov55.976522_length7679	55.9765	54.756	51.624	50.3028	48.1286	6.11526	4.78393	6.70296	4.142	0	0.833795
gene_11918_NODE_494_cov44.707529_length11198	44.7075	25.5412	25.5412	25.0008	7.63632	9.36717	7.59674	9.20681	4.11722	0	0.833222
gene_22848_NODE_1990_cov132.796283_length4306	132.796	66.2414	64.9578	66.5567	59.9404	4.142	4.142	4.142	4.142	0	0.833123
gene_23569_NODE_2140_cov37.853023_length4008	37.853	66.8561	65.8854	68.6727	20.9452	4.142	4.142	6.79574	4.142	0	0.83295
gene_24835_NODE_2425_cov137.889297_length3596	137.889	37.301	34.998	33.8425	7.53593	5.78024	5.61174	4.097	4.13195	0	0.832798
gene_11238_NODE_437_cov32.784439_length12265	32.7844	32.3399	31.599	31.471	22.48	4.142	4.142	7.59641	4.142	0	0.832632
gene_22100_NODE_1835_cov125.169051_length4598	125.169	63.97	64.735	64.4975	64.4346	53.391	8.08334	4.142	18.0385	0	0.832495
gene_25119_NODE_2492_cov31.770340_length3521	31.7703	52.3187	52.7506	52.1336	15.176	8.03281	6.20036	8.62808	5.44009	0	0.832122
gene_27076_NODE_2996_cov31.665398_length2945	31.6654	65.5288	66.3216	65.6748	13.4625	10.0666	10.4686	10.9342	4.142	0	0.832116
gene_48901_NODE_14374_cov129.092437_length650	129.092	57.7592	56.5991	58.7685	59.2712	59.5744	22.5226	4.29673	22.34	0	0.832008
gene_21201_NODE_1668_cov154.826783_length4991	154.827	59.9129	53.423	43.7533	20.0883	24.2754	24.2754	4.11428	22.9043	0	0.831722
gene_15796_NODE_872_cov44.051509_length7976	44.0515	59.7545	63.5158	39.5071	39.8939	10.0897	21.9869	19.8286	4.11948	0	0.831591
gene_9753_NODE_334_cov31.843849_length14605	31.8438	32.2077	28.56	32.5076	30.8819	8.02559	4.142	6.26734	4.142	0	0.831087
gene_6230_NODE_150_cov56.786859_length24025	56.7869	68.0053	68.0053	67.8748	68.0643	8.3504	4.142	4.142	4.142	0	0.831014
gene_18135_NODE_1173_cov44.141959_length6578	44.142	67.5097	66.3664	66.9781	17.5347	31.8193	7.1593	20.4731	4.12995	0	0.830856
gene_15971_NODE_893_cov28.305524_length7858	28.3055	21.2309	21.5557	16.0373	16.0373	5.54246	4.142	5.81946	4.142	0	0.830844
gene_25992_NODE_2703_cov56.387328_length3259	56.3873	68.2687	69.0593	67.7228	67.8748	68.1721	4.142	6.27868	4.142	0	0.830814
gene_28358_NODE_3365_cov128.881184_length2622	128.881	52.6084	56.0468	57.8285	14.4298	4.45122	4.142	4.142	4.3899	0	0.830094
gene_4800_NODE_98_cov29.808129_length30909	29.8081	67.9423	67.5409	68.0053	66.3953	8.66384	4.142	6.6026	4.142	0	0.829958
gene_34081_NODE_5456_cov60.185601_length1569	60.1856	15.988	15.6489	16.48	15.2529	7.69516	4.93281	7.96912	4.13167	0	0.829908
gene_20904_NODE_1615_cov120.506422_length5116	120.506	13.8201	14.7813	13.8201	13.8526	13.8985	8.83919	4.1805	8.97188	0	0.8296
gene_28668_NODE_3462_cov126.758441_length2543	126.758	68.9764	67.6364	68.8856	68.3135	14.0505	13.4361	4.142	16.5126	0	0.829503
gene_9478_NODE_316_cov54.166368_length15112	54.1664	40.1878	40.388	39.1956	11.5063	6.45282	4.73984	7.26467	4.12683	0	0.8295
gene_24160_NODE_2270_cov61.796326_length3811	61.7963	68.0053	68.9764	68.0643	35.4104	22.4241	6.6026	27.1007	4.142	0	0.829107
gene_26893_NODE_2945_cov60.187543_length2993	60.1875	55.8905	54.312	57.0314	54.8609	9.84673	4.142	8.24986	4.142	0	0.828995
gene_19202_NODE_1331_cov145.030743_length5975	145.031	50.0619	49.928	49.7562	50.0619	12.4101	4.142	4.142	8.58919	0	0.828657
gene_19043_NODE_1307_cov118.538551_length6086	118.539	67.4116	63.3338	63.5426	62.6365	68.1721	10.647	4.142	12.4997	0	0.828044
gene_9496_NODE_317_cov33.037889_length15099	33.0379	69.7682	69.7682	69.7682	67.1754	29.3988	29.7152	32.2077	27.5149	0	0.827845
gene_37868_NODE_7318_cov41.142857_length1182	41.1429	67.4881	66.9542	67.4071	67.1249	10.4124	5.0347	9.17363	4.17154	0	0.827711
gene_28693_NODE_3470_cov33.528606_length2537	33.5286	37.8292	35.5615	37.3429	9.63354	4.142	4.142	4.142	4.142	0	0.827651
gene_11361_NODE_447_cov35.989528_length11992	35.9895	61.7479	61.7479	61.5695	62.3065	9.98537	6.1222	9.47074	4.142	0	0.827614
gene_13341_NODE_619_cov30.752088_length9873	30.7521	68.3563	68.611	67.6181	64.78	4.142	4.142	4.142	4.142	0	0.827202
gene_34820_NODE_5798_cov40.596627_length1478	40.5966	37.8292	35.5615	37.3429	9.52995	4.142	4.142	4.142	4.142	0	0.827154
gene_4403_NODE_84_cov36.063305_length33117	36.0633	60.1586	61.8373	60.4476	61.0625	10.9964	7.38878	12.2584	4.13527	0	0.827149
gene_24034_NODE_2244_cov45.765761_length3846	45.7658	57.8285	55.6899	55.4088	49.1073	13.4829	4.62857	16.8908	4.142	0	0.827079
gene_26712_NODE_2895_cov156.774648_length3037	156.775	66.0555	67.3141	66.79	13.0251	8.77242	8.6963	4.142	8.51553	0	0.827018
gene_25662_NODE_2620_cov128.380133_length3367	128.38	67.8748	69.7682	68.0643	69.7682	24.5836	33.7557	4.142	32.2077	0	0.82699
gene_31743_NODE_4518_cov34.419389_length1922	34.4194	48.2135	49.351	48.369	48.4966	12.7345	6.04899	13.0479	4.13508	0	0.826988
gene_21712_NODE_1762_cov146.662131_length4758	146.662	29.5979	26.5234	30.0675	30.758	8.08334	5.39602	4.142	5.61995	0	0.826938
gene_34200_NODE_5508_cov130.812791_length1556	130.813	49.9488	56.1953	50.1798	50.1798	50.3599	18.4718	4.23547	23.025	0	0.826863
gene_34075_NODE_5454_cov47.209241_length1570	47.2092	48.1776	48.1776	51.7672	46.5107	4.79969	4.142	5.03809	4.142	0	0.826752
gene_13360_NODE_621_cov29.634786_length9852	29.6348	8.45288	8.45288	8.12186	8.12956	4.142	4.142	4.142	4.142	0	0.82659
gene_28064_NODE_3276_cov150.601290_length2691	150.601	36.0155	36.0155	42.1859	10.4002	4.71981	4.17453	4.142	4.142	0	0.826585
gene_29535_NODE_3729_cov120.884998_length2368	120.885	25.3537	24.5836	25.3537	21.2309	10.1075	15.5492	4.142	14.6246	0	0.826299
gene_25181_NODE_2506_cov54.566010_length3509	54.566	26.763	26.1217	26.8035	26.4767	10.8055	6.44676	11.5929	4.13777	0	0.826297
gene_6456_NODE_158_cov36.750854_length23194	36.7509	69.7682	69.491	69.7682	65.5162	68.9047	69.4663	43.9848	4.231	0	0.825971
gene_10440_NODE_378_cov53.018958_length13611	53.019	64.6709	64.5948	38.6893	34.8329	15.0512	6.39105	14.6848	4.14042	0	0.824933
gene_12946_NODE_581_cov140.261311_length10288	140.261	66.6413	66.8561	67.0809	22.1697	65.043	12.8702	4.142	12.1708	0	0.824911
gene_20649_NODE_1570_cov139.232446_length5239	139.232	11.0702	10.5444	11.2007	10.6916	4.17453	4.15175	4.142	4.142	0	0.82488
gene_33508_NODE_5215_cov143.160804_length1647	143.161	39.773	37.8292	39.773	37.7863	4.142	4.142	4.142	4.142	0	0.824741
gene_28113_NODE_3290_cov123.964952_length2680	123.965	63.0556	63.6304	63.3338	19.5223	11.0702	19.3567	4.142	18.6312	0	0.824713
gene_29101_NODE_3595_cov55.197330_length2452	55.1973	8.534	7.39121	7.33728	7.34107	4.142	4.142	4.142	4.142	0	0.824701
gene_17908_NODE_1142_cov32.229145_length6684	32.2291	59.4104	59.6669	59.5492	59.6669	5.44676	4.7924	4.64034	4.142	0	0.823814
gene_36205_NODE_6453_cov38.804878_length1326	38.8049	40.4084	37.3604	40.4084	40.0767	11.2261	28.9243	8.38751	16.3414	0	0.823764
gene_31061_NODE_4253_cov49.314157_length2054	49.3142	66.4087	66.3897	67.1864	65.6775	7.83742	4.85567	8.48345	4.1354	0	0.823606
gene_20213_NODE_1495_cov61.610198_length5409	61.6102	51.5866	50.4809	51.7672	49.928	4.142	4.142	4.142	4.142	0	0.823476
gene_6919_NODE_178_cov31.881779_length21261	31.8818	32.729	32.729	33.7247	15.1139	7.01766	5.08034	10.2077	5.12312	0	0.823349
gene_6726_NODE_170_cov36.742810_length21821	36.7428	25.3537	24.4708	24.8934	7.42079	6.65176	6.7667	7.9311	4.142	0	0.823244
gene_8628_NODE_265_cov48.296448_length16864	48.2964	18.6915	18.9156	17.9881	18.0236	4.16153	4.142	4.29539	4.142	0	0.82303
gene_24571_NODE_2359_cov41.158590_length3687	41.1586	61.5635	54.1515	63.2388	55.5445	40.3657	41.2384	44.4012	4.12995	0	0.822951
gene_27198_NODE_3029_cov56.304485_length2909	56.3045	65.5896	65.4961	65.5896	17.5148	7.32011	4.78012	10.9061	4.13399	0	0.822756
gene_30338_NODE_3991_cov140.401860_length2205	140.402	55.8905	55.6899	51.3335	58.2043	10.5006	10.0258	4.142	10.0666	0	0.822702
gene_22239_NODE_1863_cov181.971371_length4526	181.971	66.9881	64.2699	66.4886	66.7398	11.6413	65.8511	7.18007	8.22866	0	0.822611
gene_31991_NODE_4609_cov93.662295_length1885	93.6623	64.687	65.9558	64.8591	53.3635	61.1382	42.0431	4.2729	40.4306	0	0.822583
gene_34689_NODE_5731_cov146.979833_length1493	146.98	9.47074	12.3362	9.59549	9.50803	4.97243	4.91576	4.142	4.97243	0	0.82249
gene_26438_NODE_2819_cov58.604979_length3108	58.605	33.2789	37.8292	33.341	33.3937	4.142	4.142	4.142	4.142	0	0.82246
gene_26926_NODE_2954_cov31.791652_length2978	31.7917	8.54103	7.25525	7.20245	7.21663	4.142	4.142	4.142	4.142	0	0.822179
gene_22046_NODE_1823_cov28.884328_length4611	28.8843	15.1261	14.3607	16.4319	14.2717	8.47191	6.33347	7.99662	6.98724	0	0.82204
gene_6847_NODE_175_cov32.241674_length21584	32.2417	68.205	68.7498	68.5507	67.2927	67.9805	69.2922	66.0301	64.5985	0	0.821806
gene_13689_NODE_652_cov52.984536_length9496	52.9845	7.89399	7.89399	7.80192	7.80192	4.142	4.142	4.142	4.142	0	0.82179
gene_25572_NODE_2598_cov110.693847_length3403	110.694	56.4614	67.4116	65.7507	69.117	17.2819	14.9951	4.142	15.5032	0	0.82135
gene_34804_NODE_5789_cov35.807018_length1480	35.807	64.7412	63.4069	64.36	16.8247	9.99297	7.75795	10.6282	8.17707	0	0.821203
gene_12478_NODE_542_cov32.268212_length10625	32.2682	60.7937	57.0314	60.7937	58.7196	7.45011	4.25106	7.72734	4.53661	0	0.820895
gene_31265_NODE_4334_cov151.988776_length2015	151.989	30.8362	30.7668	30.5524	28.3345	26.1667	21.2205	4.13621	20.7549	0	0.82076
gene_25803_NODE_2654_cov49.298498_length3318	49.2985	68.4364	67.3394	67.4893	67.9423	8.99604	4.26722	9.19305	4.142	0	0.820571
gene_31077_NODE_4259_cov120.276553_length2051	120.277	67.5681	67.09	67.444	11.3349	11.6541	9.84619	4.09418	10.8505	0	0.820467
gene_19372_NODE_1357_cov46.781153_length5881	46.7812	23.7387	23.8853	27.1576	23.7387	4.43673	4.142	4.79757	4.142	0	0.820317
gene_20412_NODE_1529_cov55.406629_length5335	55.4066	18.811	19.0552	18.811	18.811	4.142	4.142	4.142	4.142	0	0.819851
gene_37612_NODE_7179_cov132.752613_length1203	132.753	65.7507	69.1355	68.1197	64.9929	6.37171	67.8019	4.142	4.142	0	0.819805
gene_27345_NODE_3071_cov42.951722_length2872	42.9517	57.8285	47.1126	46.0167	15.6868	7.23455	10.326	7.28353	9.71035	0	0.819428
gene_7776_NODE_219_cov28.212254_length18759	28.2123	69.6997	67.8019	68.545	68.2217	4.142	4.142	4.55466	4.142	0	0.819425
gene_24765_NODE_2407_cov60.746010_length3626	60.746	21.9837	23.3439	23.8243	22.7966	4.142	4.142	4.142	4.142	0	0.818978
gene_15756_NODE_867_cov40.456985_length7994	40.457	33.5161	33.5161	33.8969	11.2489	6.1846	4.142	8.41187	4.142	0	0.818926
gene_23962_NODE_2229_cov155.331586_length3870	155.332	51.9079	51.9079	53.391	52.3484	4.142	4.142	4.142	4.142	0	0.818869
gene_53593_NODE_17951_cov38.757637_length546	38.7576	63.5814	62.9592	65.8648	63.4977	13.3336	52.7902	23.1721	13.6361	0	0.818819
gene_20326_NODE_1514_cov123.572797_length5378	123.573	31.9834	38.7397	25.9636	11.391	8.10035	8.34058	4.142	8.41187	0	0.818708
gene_18084_NODE_1167_cov33.560532_length6597	33.5605	61.7479	62.3065	62.3065	62.3065	4.98569	4.1902	5.28219	4.142	0	0.818344
gene_26075_NODE_2727_cov135.758249_length3207	135.758	67.1135	66.9566	67.3641	12.4997	14.6057	12.4101	4.25106	14.6777	0	0.817524
gene_26001_NODE_2707_cov35.581562_length3255	35.5816	67.9423	68.9321	66.7187	10.6142	13.2739	13.3992	15.4251	4.142	0	0.817485
gene_14455_NODE_727_cov114.953005_length8907	114.953	63.9642	64.9552	66.3841	65.3566	10.2313	66.1704	4.08154	8.34932	0	0.817063
gene_16740_NODE_986_cov32.469898_length7380	32.4699	59.6669	59.6669	59.024	61.3406	10.7366	5.85952	10.7818	5.36102	0	0.816937
gene_10234_NODE_365_cov128.656007_length13814	128.656	61.3406	56.4614	60.4768	62.6365	8.50247	7.20245	4.142	8.42998	0	0.816246
gene_17714_NODE_1115_cov100.236815_length6786	100.237	11.6961	13.2539	11.5568	11.7477	10.0996	11.2489	4.142	8.75546	0	0.816032
gene_21147_NODE_1660_cov150.084325_length5012	150.084	49.7562	48.575	50.4809	50.4809	4.142	4.142	4.142	4.142	0	0.815801
gene_39711_NODE_8353_cov153.753036_length1043	153.753	30.1875	22.3456	20.2736	22.6595	4.79757	4.74812	4.142	4.49917	0	0.815787
gene_23227_NODE_2066_cov47.727383_length4167	47.7274	60.2666	56.6918	54.7825	55.8278	53.2496	6.73659	20.6724	4.1208	0	0.815426
gene_26865_NODE_2936_cov59.013229_length3003	59.0132	60.6654	60.6654	61.5824	11.3594	8.82608	5.26323	9.92906	4.142	0	0.814968
gene_24210_NODE_2280_cov31.839271_length3788	31.8393	67.2611	68.0053	63.3338	67.9423	4.142	4.142	4.142	4.142	0	0.814433
gene_26292_NODE_2777_cov136.024855_length3153	136.025	56.5362	56.5362	57.0314	8.80552	4.142	4.142	4.142	4.142	0	0.814297
gene_5671_NODE_129_cov35.168459_length25723	35.1685	36.4734	42.4673	33.0321	37.6041	22.3726	32.858	25.3295	4.13374	0	0.814187
gene_7257_NODE_194_cov63.384470_length20210	63.3845	68.1197	65.7507	66.0023	10.8084	16.0373	16.4684	4.142	16.3641	0	0.813754
gene_33645_NODE_5271_cov32.494596_length1628	32.4946	69.7682	69.7682	69.7682	69.7682	69.7682	69.7682	45.2737	4.09178	0	0.812448
gene_17559_NODE_1095_cov30.365170_length6871	30.3652	59.2412	56.4614	56.0468	59.9404	8.43688	4.142	8.63156	4.142	0	0.812141
gene_5762_NODE_132_cov56.814853_length25532	56.8149	64.1235	63.5426	64.293	54.312	4.142	4.142	5.55062	10.6686	0	0.811644
gene_25690_NODE_2626_cov122.103990_length3363	122.104	64.5274	66.1533	59.7691	8.03315	6.09765	6.1222	4.142	5.93188	0	0.810619
gene_18635_NODE_1243_cov35.331430_length6361	35.3314	41.692	39.4717	42.1859	41.8589	7.67088	41.8589	8.91689	4.142	0	0.810572
gene_23119_NODE_2045_cov56.566265_length4205	56.5663	29.3988	28.1233	29.2017	28.751	29.3988	4.31953	8.38105	4.142	0	0.810476
gene_42252_NODE_9872_cov38.324551_length890	38.3246	68.8113	69.1355	65.1352	67.0641	21.0676	6.5816	24.3819	4.142	0	0.810398
gene_19710_NODE_1413_cov51.100730_length5674	51.1007	51.3448	51.3448	51.3448	54.0528	8.28443	6.24246	10.6468	4.12696	0	0.810396
gene_24635_NODE_2376_cov36.842426_length3666	36.8424	7.1228	7.14663	6.77375	7.15433	4.142	4.142	4.142	4.142	0	0.810104
gene_10988_NODE_418_cov44.700495_length12589	44.7005	18.0461	16.7299	17.258	16.5167	6.85427	5.0147	8.60723	4.13146	0	0.809611
gene_25904_NODE_2680_cov35.687597_length3288	35.6876	66.0861	65.9555	64.6816	65.0596	68.0901	65.8332	7.58054	34.8707	0	0.809347
gene_19814_NODE_1430_cov54.549567_length5603	54.5496	59.9404	64.4975	63.5426	8.1512	4.142	4.142	4.142	4.142	0	0.808982
gene_42350_NODE_9929_cov58.549940_length886	58.5499	67.7037	67.0924	65.521	68.2171	67.5454	67.3587	4.38813	34.2659	0	0.808857
gene_33683_NODE_5290_cov50.302875_length1620	50.3029	64.6628	66.8346	64.9025	64.5841	63.7828	4.142	17.9096	4.142	0	0.80875
gene_37460_NODE_7093_cov171.428079_length1216	171.428	14.9095	14.8827	14.9095	14.9208	14.6777	18.4694	4.142	4.142	0	0.808419
gene_28518_NODE_3420_cov42.148075_length2574	42.1481	65.4405	66.5567	65.8206	62.3065	4.99348	4.142	12.0451	4.142	0	0.807955
gene_26106_NODE_2734_cov42.941120_length3197	42.9411	63.724	67.0664	57.2956	66.8898	8.79171	5.30091	9.52503	4.13488	0	0.80788
gene_27824_NODE_3207_cov60.823704_length2755	60.8237	63.4467	66.6599	69.5471	68.5598	9.33463	4.81154	12.0432	4.17846	0	0.807464
gene_6608_NODE_165_cov48.064025_length22468	48.064	41.5077	38.6617	33.635	34.0825	32.9943	7.16036	19.1614	4.13537	0	0.80743
gene_30186_NODE_3943_cov153.589991_length2233	153.59	7.33305	7.38076	7.36607	4.30911	4.142	4.142	4.142	4.142	0	0.807268
gene_14424_NODE_724_cov33.722767_length8932	33.7228	62.6365	60.4768	62.3065	5.91761	5.65778	4.4687	4.514	4.142	0	0.806595
gene_2051_NODE_27_cov28.680980_length52199	28.681	33.3534	32.3207	26.3922	29.3705	14.2301	6.53333	10.4168	10.5101	0	0.806379
gene_25379_NODE_2552_cov46.000294_length3460	46.0003	59.7691	59.024	59.7691	4.142	4.142	8.86584	4.142	4.142	0	0.806239
gene_28393_NODE_3377_cov56.285994_length2611	56.286	64.9213	65.059	65.0748	7.13673	5.00684	4.142	5.00982	4.142	0	0.806106
gene_17121_NODE_1036_cov28.405911_length7160	28.4059	49.7562	51.155	50.4169	50.4809	7.14663	4.142	10.8185	4.142	0	0.805606
gene_16037_NODE_901_cov28.574246_length7813	28.5742	59.2412	58.2043	59.2412	4.142	4.142	8.24986	4.142	4.142	0	0.80525
gene_26445_NODE_2821_cov57.472149_length3107	57.4721	11.8163	8.7674	12.4101	11.9384	12.6326	9.6842	4.77274	4.142	0	0.804785
gene_43186_NODE_10443_cov47.281211_length848	47.2812	66.5389	66.4908	69.7682	67.4021	69.7682	67.3507	4.87255	35.603	0	0.804743
gene_17848_NODE_1132_cov43.961429_length6718	43.9614	64.1235	65.2703	65.4405	65.6748	64.6876	66.6413	57.3238	47.3961	0	0.804406
gene_12387_NODE_534_cov45.783187_length10737	45.7832	48.1776	53.8488	50.2647	50.4169	6.51263	4.142	10.3574	4.142	0	0.804173
gene_23203_NODE_2061_cov58.114619_length4173	58.1146	66.3592	67.2611	64.2536	6.21474	4.85606	4.142	4.55721	4.142	0	0.804154
gene_12186_NODE_517_cov30.001837_length10943	30.0018	64.1339	64.3124	66.9825	11.731	8.44481	6.57745	11.487	5.75263	0	0.80383
gene_34886_NODE_5829_cov59.439180_length1469	59.4392	61.116	63.1357	63.1357	8.16485	6.1391	4.57585	7.76881	4.12923	0	0.803097
gene_25385_NODE_2553_cov46.566392_length3459	46.5664	40.0776	40.0776	39.773	36.9067	12.4101	5.60378	17.2819	4.142	0	0.803054
gene_38281_NODE_7562_cov30.863428_length1146	30.8634	64.5906	59.9256	66.7472	65.8412	65.0176	38.0821	19.9532	40.1668	0	0.8027
gene_13028_NODE_589_cov55.714710_length10150	55.7147	65.164	67.0641	66.5567	21.9837	63.2061	4.142	13.7623	4.142	0	0.802636
gene_25932_NODE_2686_cov50.527623_length3277	50.5276	68.4554	67.15	69.7682	67.2786	7.17617	4.81595	15.012	4.18195	0	0.801925
gene_62749_NODE_25706_cov78.619835_length418	78.6198	65.2158	67.4621	63.9439	69.7682	64.4658	61.37	4.38873	37.2413	0	0.801732
gene_24539_NODE_2352_cov56.117647_length3693	56.1176	42.8508	63.8499	42.8508	42.7116	10.888	4.75135	12.4665	4.142	0	0.80155
gene_3816_NODE_68_cov32.770402_length36449	32.7704	68.1721	68.1721	66.1984	21.0676	66.6937	4.142	10.6142	4.142	0	0.801495
gene_32198_NODE_4690_cov128.812465_length1852	128.812	41.7828	68.2503	42.0752	42.5423	6.0162	5.89476	4.04453	5.75871	0	0.800558
gene_23935_NODE_2222_cov123.535425_length3880	123.535	42.4945	42.0161	31.9612	41.6683	28.584	25.4562	4.50345	24.035	0	0.800332
gene_26454_NODE_2824_cov115.096192_length3101	115.096	67.8748	66.6937	68.1721	68.9545	68.5102	56.2837	4.142	40.6965	0	0.800019
gene_26407_NODE_2809_cov40.159765_length3122	40.1598	36.5484	35.4104	22.3456	19.5223	12.1708	11.1528	11.2881	11.2007	0	0.799881
gene_48711_NODE_14228_cov31.211667_length655	31.2117	64.8097	62.3885	65.1501	63.323	63.7678	62.3885	61.558	55.919	0	0.799738
gene_15685_NODE_860_cov137.906650_length8025	137.907	11.3058	11.2007	9.65591	9.59549	9.71035	13.2282	4.142	4.142	0	0.799516
gene_29327_NODE_3666_cov155.729008_length2413	155.729	57.3238	57.3238	57.5325	4.41331	4.48799	4.142	4.142	4.142	0	0.798961
gene_12533_NODE_547_cov50.302103_length10611	50.3021	23.8243	23.0475	23.8243	23.8243	7.16596	4.142	8.83881	4.142	0	0.798828
gene_25809_NODE_2655_cov36.709994_length3317	36.71	65.0718	65.7028	63.4522	63.6827	52.5762	54.7969	50.7841	4.142	0	0.797737
gene_16401_NODE_945_cov52.774335_length7575	52.7743	58.7196	58.0397	60.7937	59.7691	42.6238	60.4768	41.8095	4.142	0	0.797716
gene_27572_NODE_3134_cov127.694866_length2821	127.695	39.773	38.1131	38.5694	38.7841	7.98778	42.8508	4.142	6.64082	0	0.797641
gene_9303_NODE_305_cov28.835594_length15462	28.8356	66.1536	65.9002	64.8526	65.2676	9.27555	6.80034	17.8009	5.72058	0	0.797254
gene_34494_NODE_5643_cov54.652768_length1518	54.6528	34.0761	34.3214	33.1055	35.1541	4.28506	4.142	4.142	6.23814	0	0.797175
gene_22400_NODE_1894_cov42.010870_length4471	42.0109	59.9404	59.9404	59.8594	4.142	4.142	4.142	4.142	4.142	0	0.797005
gene_28350_NODE_3362_cov49.221098_length2624	49.2211	7.39121	7.39121	7.39121	4.142	4.142	4.142	4.142	4.142	0	0.796992
gene_27085_NODE_2999_cov155.418371_length2940	155.418	26.9251	25.7983	26.9251	4.142	4.142	4.142	4.142	4.142	0	0.796848
gene_22085_NODE_1832_cov38.351441_length4602	38.3514	32.7371	33.341	32.7371	4.142	4.142	4.142	4.142	4.142	0	0.79684
gene_17202_NODE_1046_cov128.125018_length7102	128.125	30.8819	30.9702	31.599	4.142	4.142	4.142	4.142	4.142	0	0.796648
gene_22954_NODE_2011_cov39.060390_length4261	39.0604	23.8853	24.7378	23.8853	4.142	4.142	4.142	4.142	4.142	0	0.796554
gene_20835_NODE_1601_cov33.364027_length5170	33.364	59.2412	58.2043	61.1961	4.142	4.142	4.142	4.142	4.142	0	0.796432
gene_14727_NODE_753_cov31.003214_length8766	31.0032	40.3854	39.3753	39.2516	46.8892	41.4319	4.142	4.142	4.142	0	0.795781
gene_7122_NODE_187_cov32.423450_length20447	32.4235	11.4115	11.4406	10.3437	10.3574	7.98778	5.10287	7.17833	6.05139	0	0.795463
gene_21496_NODE_1723_cov49.050239_length4872	49.0502	62.4856	66.1556	63.1682	63.6373	14.9727	6.52156	23.1371	4.12283	0	0.794984
gene_14660_NODE_746_cov56.083143_length8799	56.0831	30.5478	38.7841	25.9636	12.5417	5.37605	4.142	8.50247	4.142	0	0.792997
gene_29237_NODE_3639_cov56.671302_length2428	56.6713	67.9423	69.6036	65.0099	63.71	65.178	6.22267	27.6961	4.142	0	0.792719
gene_28175_NODE_3310_cov41.508993_length2668	41.509	69.7682	67.9513	68.999	69.2235	68.2395	7.44974	26.8377	4.12984	0	0.792008
gene_46781_NODE_12881_cov90.461187_length712	90.4612	64.8903	69.7682	66.0345	65.9287	64.5531	66.6792	58.1465	61.9839	0	0.791498
gene_32815_NODE_4932_cov49.971143_length1753	49.9711	40.3714	44.9171	32.245	37.7424	8.09617	6.43939	8.85824	8.97319	0	0.791179
gene_38562_NODE_7711_cov91.358209_length1127	91.3582	68.3135	66.3953	67.5899	67.8019	9.95571	27.8789	4.142	27.1007	0	0.790837
gene_11562_NODE_465_cov41.105214_length11717	41.1052	19.3326	15.1698	16.943	4.142	4.142	4.142	4.142	4.142	0	0.789241
gene_28094_NODE_3284_cov55.295705_length2686	55.2957	67.5206	67.5803	68.7021	13.649	4.142	4.142	4.31953	11.9744	0	0.789032
gene_29234_NODE_3638_cov131.648125_length2428	131.648	13.9336	16.3146	13.9485	4.142	4.142	4.142	4.142	4.142	0	0.789005
gene_20900_NODE_1614_cov42.539980_length5120	42.54	67.1041	65.9104	67.3541	67.6307	28.3436	12.177	35.6091	4.34739	0	0.788024
gene_35300_NODE_6017_cov162.835897_length1420	162.836	61.7479	56.2837	62.3065	34.3214	30.0675	10.4002	33.5161	10.647	0	0.786655
gene_25311_NODE_2537_cov50.692757_length3479	50.6928	66.7431	66.3953	65.5919	26.4525	9.84673	4.15175	24.319	4.142	0	0.786438
gene_21946_NODE_1806_cov138.344302_length4644	138.344	59.8594	32.6187	27.6207	21.778	7.05823	5.43544	4.142	4.142	0	0.786333
gene_18282_NODE_1193_cov32.232889_length6513	32.2329	68.102	69.3089	66.2131	68.7735	53.7663	66.8492	51.4856	4.55429	0	0.785124
gene_9613_NODE_325_cov36.018757_length14823	36.0188	65.9316	65.8844	61.0876	67.8437	69.7682	17.2217	30.8807	4.2292	0	0.785106
gene_19866_NODE_1438_cov38.968027_length5591	38.968	64.1691	64.1235	65.7507	65.5004	14.6545	5.62944	24.2308	4.142	0	0.783651
gene_31592_NODE_4465_cov123.862142_length1941	123.862	15.3679	17.5917	14.6545	15.4251	4.142	17.0327	4.142	4.142	0	0.783057
gene_22036_NODE_1821_cov39.814474_length4615	39.8145	35.2394	29.6867	35.4357	34.9654	9.76028	28.4932	4.27999	15.7871	0	0.782846
gene_22297_NODE_1874_cov135.819610_length4512	135.82	66.5267	66.5267	66.3592	13.7141	68.474	14.3188	4.142	12.6326	0	0.781614
gene_32948_NODE_4984_cov96.316260_length1734	96.3163	68.9257	65.7221	65.9491	23.6778	5.93953	67.714	4.05148	9.52505	0	0.781079
gene_20814_NODE_1598_cov135.862944_length5177	135.863	45.228	45.8631	46.3897	7.1228	7.59641	40.7974	4.142	6.31254	0	0.780121
gene_37898_NODE_7336_cov130.933333_length1180	130.933	67.2569	67.8104	69.5249	63.8112	63.563	66.6557	4.10052	43.9655	0	0.779748
gene_8930_NODE_283_cov48.952976_length16217	48.953	69.3272	65.496	65.7547	66.9773	63.0774	6.50719	30.7332	4.13258	0	0.777819
gene_36914_NODE_6807_cov89.572374_length1264	89.5724	59.6306	65.9304	59.8567	60.1881	58.7585	56.5247	55.0019	55.956	0	0.776024
gene_66524_NODE_29104_cov76.568389_length384	76.5684	63.0455	60.7195	63.3573	63.9306	64.1447	61.0628	4.9575	38.1504	0	0.775611
gene_7466_NODE_204_cov29.528199_length19648	29.5282	28.4331	27.0743	27.5073	26.9645	6.78224	6.01526	12.6893	5.06974	0	0.77411
gene_19119_NODE_1318_cov116.181423_length6030	116.181	67.8173	67.1611	68.0509	67.75	67.4275	51.9308	4.29501	45.7989	0	0.77328
gene_36653_NODE_6678_cov110.877435_length1287	110.877	67.8173	67.1611	68.0509	67.75	67.4275	51.9308	4.29501	45.7989	0	0.77328
gene_28847_NODE_3514_cov60.371989_length2504	60.372	66.0023	52.7939	46.1363	42.5166	43.641	21.4816	39.773	4.142	0	0.77264
gene_21207_NODE_1669_cov32.747164_length4991	32.7472	31.471	29.2017	29.5979	28.3102	10.5884	7.30822	15.6868	7.89399	0	0.770573
gene_37475_NODE_7102_cov44.930172_length1215	44.9302	67.6623	68.5269	68.9196	68.0294	67.976	65.9771	66.5833	66.2717	0	0.769935
gene_26259_NODE_2769_cov128.556738_length3157	128.557	67.9149	65.1404	68.5337	65.8784	66.4088	62.089	53.3866	6.83692	0	0.769522
gene_31428_NODE_4403_cov114.580021_length1967	114.58	47.8872	47.8872	47.3338	66.5928	17.2368	8.89074	4.19113	8.37556	0	0.76951
gene_33166_NODE_5073_cov73.143985_length1701	73.144	68.4867	68.0456	68.6196	46.1226	45.6271	51.4447	4.30036	49.5071	0	0.76916
gene_32651_NODE_4864_cov140.165409_length1778	140.165	56.2837	52.6084	55.8905	6.712	57.0314	6.68566	4.142	4.26722	0	0.768693
gene_13732_NODE_656_cov141.588079_length9484	141.588	34.2421	65.9458	30.1875	24.3819	28.1233	10.3437	4.142	10.7366	0	0.768413
gene_42789_NODE_10196_cov50.617756_length866	50.6178	66.6469	68.5695	66.887	67.1826	67.5662	67.1826	51.195	4.13604	0	0.765237
gene_47071_NODE_13082_cov131.256569_length702	131.257	28.5257	64.619	25.0299	25.3494	17.9352	13.867	4.1591	4.13336	0	0.765181
gene_3860_NODE_69_cov33.393141_length36271	33.3931	21.8508	21.7508	21.8919	23.3646	21.611	18.7567	17.9465	4.16022	0	0.762172
gene_27313_NODE_3062_cov66.419412_length2878	66.4194	33.2789	18.2681	35.5615	33.8969	27.1576	4.142	4.65909	4.142	0	0.76175
gene_23958_NODE_2228_cov38.330102_length3872	38.3301	59.2412	59.5492	56.4614	56.5362	39.5506	56.2837	4.142	40.567	0	0.761207
gene_7824_NODE_221_cov50.454890_length18532	50.4549	62.9788	65.3994	65.657	18.1791	13.5871	7.1376	17.6334	16.4555	0	0.760708
gene_30054_NODE_3900_cov49.635043_length2258	49.635	55.4088	54.7807	53.8488	4.142	54.312	4.142	4.142	4.142	0	0.76051
gene_14062_NODE_688_cov135.329429_length9189	135.329	59.9558	59.9558	58.6597	58.1133	58.4321	53.9049	4.21163	41.3442	0	0.759843
gene_36764_NODE_6732_cov126.894435_length1277	126.894	27.5149	24.9438	28.2324	29.1386	24.8286	30.5478	4.142	15.9132	0	0.758538
gene_21021_NODE_1636_cov246.893676_length5068	246.894	65.7507	65.5194	67.0809	4.142	66.3953	4.142	4.142	4.142	0	0.757656
gene_24737_NODE_2400_cov54.537001_length3636	54.537	12.4431	11.7262	10.4002	9.52995	6.64853	4.142	8.05	4.142	0	0.757548
gene_23650_NODE_2158_cov42.700739_length3978	42.7007	65.2827	67.0471	66.4956	4.142	67.3011	4.142	4.142	4.142	0	0.755074
gene_27994_NODE_3256_cov43.579601_length2712	43.5796	64.3667	63.2061	64.2536	54.9328	59.024	50.9048	54.5855	4.142	0	0.755016
gene_20687_NODE_1577_cov55.762954_length5227	55.763	66.0555	66.1533	66.1533	66.3953	40.3854	4.142	31.471	15.3476	0	0.754089
gene_16411_NODE_946_cov32.774438_length7574	32.7744	42.8352	43.5823	44.6094	44.465	19.0452	8.81187	24.8154	9.04763	0	0.753877
gene_12107_NODE_510_cov52.979279_length11010	52.9793	36.0155	37.1811	36.0155	36.0155	4.97042	45.0169	4.58985	4.142	0	0.751431
gene_5107_NODE_108_cov31.943645_length28908	31.9436	69.7682	68.611	67.6364	67.8748	27.2437	9.85274	38.5694	10.0797	0	0.751239
gene_29670_NODE_3768_cov45.384716_length2345	45.3847	68.3135	66.9938	68.4364	51.5866	18.9495	4.142	37.8292	4.142	0	0.749734
gene_14809_NODE_763_cov39.776686_length8702	39.7767	66.9566	67.0973	67.0809	66.8771	67.3011	66.4956	53.391	4.142	0	0.748402
gene_25561_NODE_2596_cov46.092510_length3406	46.0925	20.528	68.0053	68.8113	27.5149	8.77242	19.8928	4.71088	4.142	0	0.748258
gene_31944_NODE_4594_cov139.839325_length1891	139.839	42.5166	41.8589	42.5166	38.5694	31.599	33.5161	4.142	32.9689	0	0.747506
gene_12876_NODE_575_cov30.867319_length10373	30.8673	15.814	15.6282	16.6499	15.7669	15.8476	14.6057	13.8946	4.142	0	0.746475
gene_13563_NODE_640_cov59.599937_length9641	59.5999	63.71	63.71	63.7828	63.8499	16.3994	6.36347	32.9689	4.142	0	0.745862
gene_15421_NODE_830_cov29.473594_length8216	29.4736	11.6961	11.391	11.0426	9.93226	6.5816	4.142	8.24986	4.142	0	0.745689
gene_31057_NODE_4252_cov132.755378_length2054	132.755	68.868	67.8727	68.0322	69.1997	63.0176	47.5077	4.23154	50.8181	0	0.744089
gene_32494_NODE_4801_cov44.677161_length1802	44.6772	66.5267	65.8854	68.6423	66.2414	66.5267	38.634	55.4088	6.51263	0	0.740845
gene_4016_NODE_73_cov34.983149_length35662	34.9831	61.4554	61.4831	64.6944	62.1382	54.9194	61.1123	52.6293	4.22567	0	0.739733
gene_13966_NODE_678_cov30.629754_length9257	30.6298	67.3641	67.8019	67.2334	67.0973	65.3538	9.97239	38.4931	10.5884	0	0.739699
gene_25853_NODE_2667_cov46.488759_length3302	46.4888	26.972	27.7488	27.7191	28.8164	17.0917	6.6018	18.8382	4.12326	0	0.738792
gene_32140_NODE_4667_cov131.204104_length1858	131.204	32.2077	31.9834	30.273	30.758	5.71011	41.113	4.142	4.84144	0	0.734276
gene_27462_NODE_3101_cov55.381942_length2846	55.3819	16.9354	22.636	16.9354	16.9729	17.0299	9.69058	15.0529	4.12934	0	0.731594
gene_44351_NODE_11231_cov28.716599_length796	28.7166	69.7682	66.8807	69.7682	69.7682	46.6898	52.2546	4.30798	53.6471	0	0.727697
gene_4127_NODE_76_cov31.756470_length35254	31.7565	68.1721	68.0053	68.9764	66.5567	69.6036	66.5858	57.3238	4.142	0	0.727535
gene_17321_NODE_1062_cov44.638782_length7048	44.6388	52.0724	59.2418	50.5998	53.5017	52.4156	46.8203	46.8203	4.12995	0	0.724599
gene_35837_NODE_6272_cov138.557001_length1362	138.557	44.0999	25.3537	33.203	35.0233	24.3819	22.8773	4.142	23.7387	0	0.723163
gene_24618_NODE_2371_cov49.280066_length3672	49.2801	58.7196	65.8854	29.3988	30.758	9.82368	58.2043	11.391	4.142	0	0.722968
gene_27966_NODE_3249_cov91.720511_length2717	91.7205	67.5206	66.1057	66.9566	62.8721	61.5695	42.5166	4.142	52.3484	0	0.722498
gene_21825_NODE_1783_cov136.753915_length4716	136.754	64.4975	64.6628	67.5608	65.1918	17.1903	44.4515	4.142	42.7116	0	0.719893
gene_30184_NODE_3942_cov167.866850_length2233	167.867	68.8367	66.2824	68.2217	63.5426	51.4726	41.8589	4.142	54.4623	0	0.719112
gene_23766_NODE_2184_cov30.099304_length3932	30.0993	39.5506	40.567	40.0776	10.5444	4.142	44.659	4.142	7.50975	0	0.718772
gene_24968_NODE_2454_cov137.957192_length3559	137.957	63.912	64.1235	28.2324	66.9566	4.7391	4.34391	4.142	4.142	0	0.716651
gene_27272_NODE_3051_cov93.953776_length2889	93.9538	38.4001	38.7397	39.2516	37.1811	38.5694	5.36102	24.7378	4.142	0	0.715828
gene_10683_NODE_395_cov143.114023_length13105	143.114	66.9652	63.982	64.2435	64.5262	49.785	44.1188	4.11588	52.556	0	0.715157
gene_59431_NODE_22782_cov66.135000_length455	66.135	67.0184	64.6504	65.9221	66.4449	53.3941	56.9538	4.10986	52.5321	0	0.713996
gene_42788_NODE_10195_cov111.033292_length866	111.033	28.9423	69.3627	28.9423	28.9423	5.94724	5.83129	4.07837	5.69928	0	0.713913
gene_47745_NODE_13540_cov55.787879_length682	55.7879	42.5687	43.4053	43.2298	30.2191	30.369	34.0761	4.20376	34.7886	0	0.713496
gene_3694_NODE_65_cov29.274638_length37537	29.2746	64.8228	64.7578	66.8976	64.8016	62.6365	60.4768	10.647	52.3484	0	0.712597
gene_1322_NODE_15_cov36.632907_length71127	36.6329	34.8039	34.2078	34.6574	38.0311	33.0186	31.9482	30.4479	4.12441	0	0.712122
gene_47039_NODE_13060_cov41.899691_length703	41.8997	66.3227	64.9744	56.3473	46.2223	15.0069	7.33747	40.7642	4.15969	0	0.709621
gene_27425_NODE_3091_cov179.872189_length2856	179.872	41.8589	37.4583	40.6363	42.3789	37.6842	32.5076	35.5615	32.2077	0	0.708306
gene_29076_NODE_3586_cov115.176520_length2457	115.177	43.641	23.5933	14.9951	7.39121	8.93673	8.2453	4.142	5.60133	0	0.708158
gene_28629_NODE_3450_cov83.155200_length2555	83.1552	41.8162	34.0831	33.3815	34.2232	5.49888	41.3142	4.17359	15.0537	0	0.70656
gene_17855_NODE_1133_cov56.878888_length6710	56.8789	67.7228	68.0643	67.7228	67.0641	41.2991	4.142	46.3175	4.142	0	0.705306
gene_15532_NODE_842_cov51.371981_length8128	51.372	25.6346	24.5836	25.4723	25.2601	19.7802	8.21996	20.546	4.142	0	0.704382
gene_29569_NODE_3737_cov75.187175_length2363	75.1872	67.1754	66.4634	68.8615	69.3769	46.5107	62.3065	4.142	53.391	0	0.702019
gene_9661_NODE_328_cov31.026294_length14773	31.0263	66.881	59.7919	66.5215	57.9321	64.4366	64.2355	57.1554	10.9043	0	0.701877
gene_31344_NODE_4368_cov38.015979_length1995	38.016	68.5786	68.4364	67.0471	67.2611	68.0643	68.1721	59.9404	4.142	0	0.70022
gene_2105_NODE_28_cov28.457350_length51134	28.4574	68.1813	67.8456	68.3955	31.0704	68.9724	64.5558	4.76215	43.2812	0	0.699802
gene_36625_NODE_6662_cov51.472874_length1290	51.4729	51.7066	51.7066	52.2046	52.3351	46.4832	43.0827	48.7932	4.13098	0	0.693835
gene_26716_NODE_2896_cov98.568075_length3037	98.5681	69.7682	67.7985	66.6637	59.9105	67.6319	66.2008	4.26058	53.724	0	0.690777
gene_30942_NODE_4210_cov33.919147_length2071	33.9191	61.7479	61.7479	61.7479	57.9416	60.7937	59.9404	56.4614	4.142	0	0.688667
gene_15706_NODE_862_cov55.320236_length8021	55.3202	48.8415	48.8415	47.9071	22.8841	43.468	45.4812	15.8012	34.6923	0	0.681396
gene_35780_NODE_6241_cov32.754947_length1369	32.7549	66.9938	66.2824	68.7021	68.1197	67.7228	68.1197	61.7479	10.9717	0	0.679988
gene_13696_NODE_653_cov116.192817_length9494	116.193	68.474	67.8019	67.9423	68.1197	51.7672	52.9385	4.142	58.2043	0	0.679956
gene_31043_NODE_4246_cov36.210789_length2057	36.2108	68.8501	68.9676	69.2572	69.4974	69.7682	65.1683	64.6338	13.0101	0	0.679888
gene_16031_NODE_900_cov122.756694_length7823	122.757	25.4723	26.5786	25.7983	4.142	5.20066	31.6903	4.142	4.142	0	0.678648
gene_24464_NODE_2337_cov49.214168_length3711	49.2142	11.5273	11.3622	11.391	11.6187	4.97042	14.553	6.34369	4.142	0	0.677317
gene_26100_NODE_2733_cov60.438892_length3197	60.4389	24.0812	65.4907	24.5836	24.2308	10.3781	4.142	7.59241	4.142	0	0.676557
gene_16362_NODE_941_cov51.833267_length7594	51.8333	65.0873	59.6433	67.1107	58.0616	62.8209	68.0184	57.4932	4.1344	0	0.675584
gene_15158_NODE_801_cov35.133626_length8474	35.1336	13.2737	14.9229	13.2943	13.2471	13.3587	12.5392	13.2613	4.21553	0	0.675548
gene_16443_NODE_950_cov46.222933_length7555	46.2229	66.0089	65.1887	68.0437	66.3995	24.867	6.6075	47.7818	4.79303	0	0.674945
gene_51719_NODE_16486_cov48.481061_length583	48.4811	28.017	28.0562	28.0562	29.3646	16.9726	20.121	26.4133	4.12849	0	0.674653
gene_68578_NODE_31034_cov73.182109_length368	73.1821	65.1201	60.7743	65.7068	64.2793	48.2785	63.7931	60.3653	13.7169	0	0.671002
gene_20278_NODE_1506_cov44.780963_length5392	44.781	58.9617	62.074	60.3306	55.9427	30.3368	9.25125	48.3931	4.13466	0	0.670853
gene_28981_NODE_3557_cov33.707972_length2476	33.708	66.5266	65.5398	69.7682	66.941	67.7766	62.2106	63.4946	4.13657	0	0.669885
gene_27827_NODE_3208_cov35.732222_length2755	35.7322	65.7507	69.7682	65.8854	66.1057	66.2824	67.0471	62.6365	4.142	0	0.669337
gene_28346_NODE_3360_cov157.443796_length2626	157.444	19.3962	22.5235	21.5557	18.9772	18.3684	20.7351	4.142	18.0385	0	0.668831
gene_13424_NODE_627_cov141.301220_length9729	141.301	66.9069	67.7965	64.8725	64.7764	62.8227	68.592	61.5857	62.8227	0	0.668427
gene_9392_NODE_310_cov37.391581_length15306	37.3916	67.8748	68.8367	68.2687	68.5102	68.3563	69.0392	67.6364	65.4809	0	0.668272
gene_33436_NODE_5182_cov59.191131_length1656	59.1911	68.1356	63.7106	68.4932	66.7743	23.5765	6.79908	49.0354	4.15434	0	0.667116
gene_37506_NODE_7118_cov40.424373_length1212	40.4244	63.1498	67.722	68.0254	68.6179	58.3705	60.6795	63.8289	4.13419	0	0.666527
gene_29128_NODE_3602_cov40.331662_length2449	40.3317	67.0973	67.0809	12.8702	11.9835	6.4098	4.142	7.01773	4.142	0	0.665461
gene_30045_NODE_3897_cov38.320635_length2260	38.3206	67.696	67.1448	68.0099	68.146	66.7716	61.1064	65.0223	4.72407	0	0.664312
gene_35894_NODE_6301_cov36.248271_length1356	36.2483	48.9769	52.7939	51.5866	49.7562	46.3175	53.8488	46.5107	45.0169	0	0.663298
gene_29729_NODE_3789_cov53.829899_length2336	53.8299	20.8826	30.1875	8.54713	21.1396	4.142	4.142	4.92207	4.142	0	0.662213
gene_24990_NODE_2459_cov40.025421_length3556	40.0254	60.7937	59.7691	61.4631	63.0556	61.0198	58.7196	54.312	58.7196	0	0.661965
gene_29575_NODE_3739_cov55.123537_length2362	55.1235	64.78	64.3306	65.8206	65.319	57.9416	56.2837	11.1282	57.5325	0	0.661483
gene_3501_NODE_60_cov35.578743_length38141	35.5787	12.2807	14.9208	12.2256	12.3541	11.9916	9.76164	12.7147	4.142	0	0.660257
gene_4946_NODE_103_cov32.273656_length29413	32.2737	69.7682	69.7682	65.1737	69.7682	69.7682	67.6929	66.3173	44.0804	0	0.658042
gene_35798_NODE_6250_cov131.391006_length1367	131.391	65.9458	66.4956	11.4115	11.2007	7.64935	6.64082	4.142	7.0991	0	0.657332
gene_14505_NODE_732_cov35.256849_length8889	35.2568	64.8968	64.3845	67.6987	65.1669	58.7694	64.7911	63.5447	4.1327	0	0.656642
gene_26423_NODE_2814_cov44.494936_length3116	44.4949	17.4976	17.4976	47.7847	18.1948	4.142	4.142	4.61994	4.142	0	0.656525
gene_16196_NODE_920_cov35.905564_length7711	35.9056	62.8721	66.0555	63.0556	63.7828	68.9091	67.5308	59.4104	26.1588	0	0.656414
gene_14368_NODE_718_cov146.012198_length8991	146.012	23.519	67.7228	22.7966	10.5006	8.82497	7.29796	4.142	4.142	0	0.656066
gene_33359_NODE_5147_cov128.062500_length1671	128.062	14.3188	13.867	13.7524	12.2256	13.8282	12.6566	4.142	12.5123	0	0.655364
gene_6283_NODE_152_cov31.202661_length23952	31.2027	68.7385	66.4947	61.3475	69.1858	45.9811	9.19114	50.8072	11.3956	0	0.654607
gene_23565_NODE_2139_cov39.875601_length4010	39.8756	65.3224	63.1219	65.3224	58.4441	62.6921	63.0251	62.4217	4.14935	0	0.654086
gene_39654_NODE_8321_cov43.176411_length1047	43.1764	64.293	68.0053	64.4666	64.6628	37.1811	65.1205	60.7937	13.4361	0	0.651778
gene_36165_NODE_6433_cov111.712941_length1330	111.713	67.8019	67.3519	67.3141	67.5608	67.9423	53.391	4.142	58.7196	0	0.650085
gene_27258_NODE_3047_cov46.620106_length2890	46.6201	39.4065	49.7678	39.4065	39.4065	40.1782	11.013	36.2985	4.13174	0	0.648488
gene_32654_NODE_4866_cov36.871080_length1777	36.8711	67.6444	69.1082	66.7902	69.0402	68.544	28.5945	62.4393	5.1171	0	0.646975
gene_2726_NODE_41_cov28.322433_length47088	28.3224	59.8102	66.0757	63.1753	53.2773	56.7875	59.7078	62.0008	5.66434	0	0.64645
gene_32518_NODE_4813_cov96.463569_length1798	96.4636	67.6364	66.1533	68.3135	68.0053	50.9048	46.8892	4.142	60.4768	0	0.646354
gene_32482_NODE_4796_cov51.150943_length1804	51.1509	45.8413	44.7866	48.5487	41.218	11.5759	6.45942	35.6561	4.15842	0	0.644707
gene_8911_NODE_282_cov42.478766_length16232	42.4788	11.2773	11.0899	11.8995	8.91689	4.142	4.142	4.71797	8.11245	0	0.644134
gene_24373_NODE_2315_cov112.581660_length3741	112.582	45.1665	44.0999	44.659	45.097	44.9223	35.1541	4.142	39.4717	0	0.642548
gene_20215_NODE_1496_cov35.720613_length5406	35.7206	51.3335	57.6952	50.4809	42.5166	43.2982	17.4042	49.5153	4.142	0	0.642224
gene_35007_NODE_5885_cov28.269094_length1456	28.2691	69.7682	67.8019	67.8019	69.4186	68.3135	66.7669	67.2049	5.96923	0	0.641437
gene_32858_NODE_4947_cov46.809580_length1746	46.8096	69.1575	66.0289	68.0077	67.1252	69.5834	11.9686	55.58	4.12836	0	0.640979
gene_35102_NODE_5930_cov128.115191_length1444	128.115	60.7937	59.6669	59.2412	58.7196	51.155	59.024	59.5492	36.5484	0	0.640408
gene_3457_NODE_59_cov34.818439_length38180	34.8184	64.7096	69.4423	62.0534	64.5351	63.321	54.4702	65.6898	4.17103	0	0.639864
gene_29048_NODE_3577_cov30.909242_length2468	30.9092	40.0776	62.3065	62.3065	40.7974	40.6363	63.7828	4.17453	39.0782	0	0.638113
gene_32252_NODE_4711_cov156.551203_length1842	156.551	40.4852	40.3854	40.567	20.7351	7.16063	49.7562	4.142	20.2736	0	0.637095
gene_15194_NODE_805_cov28.585066_length8425	28.5851	54.312	59.8594	51.3335	44.659	43.7521	8.08334	47.6591	4.142	0	0.636872
gene_46645_NODE_12793_cov42.650530_length716	42.6505	69.0159	69.4237	68.12	69.5262	62.9876	69.7682	68.1642	4.21327	0	0.636588
gene_28390_NODE_3376_cov93.260955_length2611	93.261	69.7682	69.7682	69.7682	69.7682	69.7682	63.2391	69.7682	4.30909	0	0.636469
gene_29531_NODE_3727_cov55.254970_length2369	55.255	69.7682	67.6507	68.0588	67.2712	69.7682	61.5742	46.9285	65.6699	0	0.636075
gene_34954_NODE_5860_cov127.422886_length1462	127.423	32.7371	31.6903	33.1055	31.471	33.4394	31.7613	4.142	28.3707	0	0.635491
gene_32068_NODE_4637_cov47.597467_length1871	47.5975	69.7682	69.7682	69.7682	69.7682	69.7682	69.7682	68.6921	4.11166	0	0.635169
gene_7866_NODE_223_cov33.836175_length18471	33.8362	67.2611	67.3268	67.288	67.7228	68.1721	65.8854	66.3953	4.142	0	0.635137
gene_15355_NODE_823_cov121.726300_length8283	121.726	53.139	53.139	53.139	53.139	51.1985	47.8693	4.3586	47.4726	0	0.634964
gene_17547_NODE_1093_cov52.216952_length6886	52.217	60.5401	62.5381	63.8949	62.7768	58.8119	64.3216	61.2811	4.142	0	0.634265
gene_48203_NODE_13864_cov60.655791_length668	60.6558	61.783	63.353	63.4502	61.1894	64.5309	63.8576	4.12556	53.7791	0	0.634258
gene_19286_NODE_1345_cov41.911569_length5924	41.9116	69.7682	69.7682	69.7682	67.2741	68.4883	68.1033	69.7682	18.3388	0	0.632438
gene_18150_NODE_1175_cov44.492629_length6567	44.4926	8.99604	8.73951	9.14631	11.8163	4.142	4.142	5.86511	4.142	0	0.630805
gene_21621_NODE_1746_cov53.565126_length4815	53.5651	44.0999	44.0999	44.659	23.1196	5.76836	43.7521	4.142	28.1233	0	0.630603
gene_31161_NODE_4296_cov49.560951_length2032	49.561	64.5841	65.6748	64.6876	63.71	65.1205	63.97	59.024	64.1691	0	0.630502
gene_33300_NODE_5123_cov31.402829_length1681	31.4028	52.6084	52.9385	53.3219	52.7939	53.2447	54.1191	52.3484	4.142	0	0.628166
gene_14886_NODE_771_cov35.343423_length8645	35.3434	66.3953	68.611	66.5267	66.7431	67.9423	68.5102	66.614	4.142	0	0.625519
gene_10611_NODE_390_cov36.203936_length13368	36.2039	60.2723	66.1068	60.6067	22.7419	61.0823	40.2912	54.1328	4.14949	0	0.624395
gene_21422_NODE_1709_cov58.098804_length4903	58.0988	56.8427	59.9984	59.4861	58.8598	59.9984	5.41843	47.1281	4.18094	0	0.623427
gene_26511_NODE_2838_cov66.604483_length3089	66.6045	67.6411	67.0852	66.7147	67.0002	47.8097	68.5307	65.8537	25.3554	0	0.623228
gene_31632_NODE_4477_cov27.941552_length1937	27.9416	58.1976	58.1976	58.5776	59.0548	21.3042	10.1064	46.6805	10.7185	0	0.622997
gene_36081_NODE_6390_cov47.777864_length1338	47.7779	69.0187	65.3873	69.7682	68.7851	69.0789	68.8367	67.8019	4.142	0	0.622883
gene_18852_NODE_1278_cov39.852406_length6207	39.8524	4.30753	4.2911	4.142	4.26124	4.142	4.142	4.142	4.142	0	0.62055
gene_6705_NODE_169_cov31.764095_length21924	31.7641	63.8209	62.1637	64.1238	65.0063	58.7335	6.5565	52.3579	6.80698	0	0.61971
gene_26802_NODE_2918_cov62.364710_length3019	62.3647	66.8561	66.0555	66.3216	66.79	67.1754	68.0053	66.4634	4.142	0	0.619264
gene_25866_NODE_2670_cov29.276904_length3298	29.2769	67.5706	67.3519	67.8019	62.8721	59.4104	4.49917	57.3238	4.142	0	0.617652
gene_42210_NODE_9848_cov65.899642_length892	65.8996	63.9958	65.05	64.9076	64.4973	59.2159	66.3058	65.5928	4.142	0	0.617512
gene_36390_NODE_6540_cov36.180589_length1312	36.1806	65.6748	66.8771	66.6413	64.6111	68.5102	65.9458	66.8346	7.58288	0	0.616796
gene_18274_NODE_1192_cov50.491798_length6517	50.4918	67.5359	66.2228	63.096	64.1421	62.6966	65.1104	67.0543	4.12746	0	0.616077
gene_18484_NODE_1222_cov32.612559_length6425	32.6126	20.602	20.359	19.4677	17.588	19.9268	15.2582	20.7461	4.15528	0	0.61562
gene_34003_NODE_5421_cov87.574705_length1581	87.5747	65.5602	64.2767	67.5479	66.8706	68.8924	67.7744	65.4224	15.9795	0	0.614379
gene_38085_NODE_7448_cov36.668773_length1163	36.6688	68.7959	66.6812	66.1635	66.4245	66.4245	67.6084	68.4822	4.142	0	0.613163
gene_3898_NODE_70_cov34.813407_length35828	34.8134	67.4998	65.9458	65.3651	67.8748	65.8206	68.2687	67.0297	4.142	0	0.612978
gene_51619_NODE_16407_cov36.139623_length585	36.1396	68.0519	66.5355	68.3456	68.6884	68.4917	5.35927	55.6765	4.12586	0	0.612783
gene_3050_NODE_49_cov30.228814_length42417	30.2288	68.7851	67.5608	69.4049	68.8615	69.3769	67.4677	67.4568	66.9566	0	0.612757
gene_30213_NODE_3951_cov36.855960_length2228	36.856	69.7682	66.9898	69.7682	68.4491	69.7682	69.7682	69.7401	4.34086	0	0.612422
gene_25811_NODE_2656_cov35.833129_length3315	35.8331	67.5103	66.8126	68.9978	69.5924	69.2718	68.2687	68.5786	4.15747	0	0.612202
gene_18831_NODE_1275_cov34.382320_length6220	34.3823	68.545	67.0471	67.3011	68.545	25.4723	4.142	56.0468	4.142	0	0.611751
gene_9377_NODE_309_cov34.706613_length15342	34.7066	15.9572	16.5125	15.9714	14.2449	15.7564	17.1848	16.0653	4.16137	0	0.610712
gene_25041_NODE_2472_cov41.065330_length3545	41.0653	69.6687	64.6374	64.8228	69.0392	65.2187	67.2746	67.7228	4.142	0	0.609964
gene_50572_NODE_15607_cov56.765343_length609	56.7653	64.3701	63.7298	66.2703	65.6877	64.5062	69.1863	65.1656	4.12959	0	0.6088
gene_23755_NODE_2181_cov49.562420_length3940	49.5624	65.4735	63.8587	63.3701	63.6293	63.8166	67.9464	65.0097	4.22269	0	0.608067
gene_45744_NODE_12148_cov52.472543_length747	52.4725	69.7682	69.7682	69.7682	69.7682	43.9671	9.80433	63.5941	4.10662	0	0.607851
gene_23561_NODE_2138_cov77.466498_length4010	77.4665	67.8025	67.9881	67.4883	67.6573	68.0433	69.0201	68.7285	22.6469	0	0.606657
gene_5838_NODE_135_cov49.208192_length25325	49.2082	69.7682	69.5738	69.7682	69.5355	32.4213	68.7392	68.4174	4.13127	0	0.604907
gene_26369_NODE_2798_cov48.663089_length3130	48.6631	67.1903	65.9458	65.9458	67.7228	66.3592	69.4321	67.8019	4.142	0	0.602722
gene_30012_NODE_3885_cov118.952188_length2272	118.952	66.6937	61.7479	67.9423	64.735	66.6937	52.9385	68.5102	7.4757	0	0.602649
gene_53271_NODE_17694_cov160.458753_length552	160.459	68.1963	66.0099	66.1467	67.8721	66.707	66.9746	4.2367	60.8433	0	0.602309
gene_21555_NODE_1734_cov70.923768_length4843	70.9238	68.8113	68.0053	66.9177	67.1294	59.9404	54.9328	4.142	64.8434	0	0.601007
gene_16810_NODE_995_cov131.439598_length7323	131.44	12.8991	12.7335	41.8589	12.1307	4.79517	4.16153	4.142	4.142	0	0.600848
gene_6744_NODE_171_cov36.830798_length21816	36.8308	34.3486	32.3544	34.8707	34.187	34.5783	35.6819	34.4747	4.15745	0	0.598466
gene_54943_NODE_19035_cov133.482833_length521	133.483	63.9433	65.6565	67.576	61.5551	69.7682	58.1454	4.142	60.5973	0	0.598286
gene_10217_NODE_364_cov36.012608_length13856	36.0126	11.7643	11.8084	13.6112	12.0451	12.0766	15.1583	11.4772	4.142	0	0.597856
gene_14799_NODE_762_cov122.171098_length8705	122.171	67.4728	68.7695	67.0619	66.5589	68.1822	67.5422	4.14421	62.3211	0	0.596429
gene_34739_NODE_5758_cov39.617051_length1486	39.6171	63.6445	66.5264	63.8579	64.113	62.1809	63.6973	67.9655	4.22581	0	0.595254
gene_25779_NODE_2648_cov45.422195_length3326	45.4222	65.9458	65.7507	66.0555	68.0053	66.5267	66.9938	68.3972	4.86882	0	0.595071
gene_30936_NODE_4208_cov70.546581_length2073	70.5466	67.3996	60.9168	62.3488	49.2216	21.2993	59.5293	4.20853	54.3427	0	0.59344
gene_33209_NODE_5089_cov28.733374_length1694	28.7334	63.1189	66.924	63.9241	66.6862	63.6393	66.122	66.924	12.7054	0	0.592527
gene_49219_NODE_14612_cov45.390785_length641	45.3908	56.5897	66.269	57.0345	57.3828	58.7087	68.2473	59.9829	4.29896	0	0.591331
gene_42594_NODE_10070_cov73.862195_length875	73.8622	33.4469	35.5817	35.5817	35.746	33.5296	32.6895	4.13152	32.9393	0	0.591195
gene_6329_NODE_154_cov38.759047_length23599	38.759	41.113	41.4319	41.692	41.2991	41.5354	41.7544	43.2982	4.142	0	0.590847
gene_27387_NODE_3081_cov42.179843_length2863	42.1798	50.9048	50.4809	49.5153	48.8991	43.9875	5.64573	45.8631	4.142	0	0.590647
gene_68206_NODE_30655_cov68.443038_length371	68.443	65.6577	68.5081	61.3224	67.758	63.8554	58.8145	4.07648	61.484	0	0.59042
gene_37220_NODE_6958_cov30.630068_length1239	30.6301	62.8888	62.1237	61.6161	69.7682	69.7682	65.1875	62.7635	4.142	0	0.589957
gene_36776_NODE_6738_cov39.307944_length1276	39.3079	36.271	47.6146	48.1033	35.1416	19.4463	14.8575	8.37492	36.9444	0	0.588735
gene_38278_NODE_7561_cov114.844180_length1146	114.844	27.1717	28.1741	28.9079	27.7612	25.5804	30.2931	29.0683	4.13398	0	0.588281
gene_26272_NODE_2772_cov75.820968_length3155	75.821	69.7682	68.7021	69.3625	61.3406	68.2217	69.7682	4.142	64.4013	0	0.588153
gene_45303_NODE_11854_cov97.590652_length761	97.5907	66.2724	67.5889	65.507	66.0468	63.554	62.84	4.16453	63.1075	0	0.587281
gene_3729_NODE_66_cov31.806190_length37473	31.8062	20.467	38.1207	20.467	19.8461	20.5839	8.0908	20.0641	7.75183	0	0.585513
gene_12775_NODE_566_cov55.008457_length10460	55.0085	67.2049	17.0091	17.0091	6.39808	4.142	4.142	4.142	4.142	0	0.582966
gene_19554_NODE_1388_cov49.083508_length5767	49.0835	36.0155	57.3238	57.9416	47.7847	57.9416	54.9328	22.4241	38.2806	0	0.582229
gene_29808_NODE_3815_cov47.274536_length2317	47.2745	69.7682	69.7682	69.7682	69.7682	69.7682	61.0537	6.70686	67.0975	0	0.581596
gene_50790_NODE_15769_cov106.449909_length604	106.45	62.0739	62.7771	59.3422	59.2216	57.4608	63.501	4.37591	57.8444	0	0.581247
gene_30418_NODE_4023_cov42.099154_length2183	42.0992	44.4515	44.4515	43.2982	10.1145	39.0782	7.65792	35.1541	4.142	0	0.581083
gene_29689_NODE_3775_cov111.841346_length2343	111.841	64.2579	65.8764	63.2593	65.7298	65.3974	62.8002	4.11518	60.8461	0	0.580529
gene_30197_NODE_3947_cov131.109835_length2231	131.11	61.1961	61.0198	60.4768	62.3065	60.4768	64.6111	4.142	56.5362	0	0.580253
gene_31316_NODE_4358_cov42.913066_length1999	42.9131	68.3563	69.5924	69.6791	68.8367	58.7196	13.0251	67.5409	4.142	0	0.578218
gene_31994_NODE_4610_cov47.397814_length1885	47.3978	68.3972	68.3135	69.0187	68.5786	68.7851	66.3592	4.142	65.319	0	0.577014
gene_26524_NODE_2842_cov32.352145_length3085	32.3521	69.7682	67.9423	64.0753	64.2536	64.8635	68.8367	4.142	63.97	0	0.573895
gene_25685_NODE_2625_cov125.128779_length3363	125.129	67.7913	68.5533	66.4283	63.9747	66.4283	64.2603	4.10873	65.1989	0	0.572928
gene_51187_NODE_16065_cov65.916667_length595	65.9167	63.6124	66.6813	63.3063	65.2409	64.7932	63.0577	4.142	61.6517	0	0.572703
gene_35884_NODE_6295_cov46.452381_length1357	46.4524	65.5919	66.1057	68.3563	68.0053	68.1721	65.6748	65.9458	62.3065	0	0.572209
gene_31390_NODE_4388_cov88.217889_length1978	88.2179	66.4956	66.4956	67.2049	67.4	67.6364	66.3953	4.142	63.5426	0	0.571975
gene_43453_NODE_10622_cov447.776637_length834	447.777	63.8847	61.7848	65.8993	60.5475	60.1664	65.28	18.471	61.6291	0	0.571832
gene_17013_NODE_1023_cov43.889075_length7222	43.8891	30.0675	30.5478	31.8688	31.9117	31.9834	31.7613	4.142	29.0064	0	0.571806
gene_11767_NODE_482_cov32.946868_length11423	32.9469	60.7937	59.9404	65.1055	48.7039	60.7937	64.735	64.8016	4.142	0	0.571757
gene_29958_NODE_3866_cov123.768298_length2282	123.768	68.6423	67.4116	66.7669	68.8856	67.5308	68.0053	4.142	64.4666	0	0.571359
gene_5052_NODE_106_cov31.160817_length29088	31.1608	53.6239	64.8828	69.3469	59.4835	60.2403	21.6295	63.2018	4.2938	0	0.570968
gene_17669_NODE_1110_cov127.390623_length6816	127.391	64.5668	66.4587	64.8586	68.1839	54.5909	67.0883	4.42489	62.6286	0	0.570738
gene_44266_NODE_11168_cov69.876510_length800	69.8765	67.6581	67.583	67.583	67.4157	43.5775	68.4904	4.11875	64.3048	0	0.570563
gene_21498_NODE_1724_cov121.920916_length4860	121.921	65.1489	66.223	63.4022	63.8595	66.223	69.7682	4.0881	60.7417	0	0.569636
gene_21600_NODE_1742_cov137.789794_length4817	137.79	63.1277	63.5902	63.3428	63.2418	18.1778	13.8941	54.1486	16.1187	0	0.567478
gene_14233_NODE_705_cov46.569019_length9067	46.569	69.7682	69.2164	69.7682	67.1376	62.2495	8.15414	66.9892	4.11996	0	0.566413
gene_9045_NODE_289_cov33.496054_length16019	33.4961	38.3022	36.6174	36.6174	34.3356	15.7992	13.858	37.8385	4.20636	0	0.56536
gene_18214_NODE_1184_cov42.478328_length6538	42.4783	69.2061	69.6148	69.2229	68.1197	67.6273	63.71	4.142	68.1197	0	0.563894
gene_27324_NODE_3065_cov49.993265_length2876	49.9933	6.65176	10.7366	6.67312	6.65176	11.3132	4.142	4.142	4.142	0	0.561841
gene_37589_NODE_7163_cov31.175347_length1207	31.1753	63.7313	65.5205	66.6278	65.1764	67.3666	66.1846	4.10577	62.5735	0	0.561644
gene_31343_NODE_4367_cov132.768557_length1995	132.769	34.5691	34.8194	34.5691	34.3214	34.3214	32.2077	4.142	34.0761	0	0.561638
gene_52104_NODE_16781_cov40.798077_length575	40.7981	65.6482	64.9738	67.7531	68.104	65.6943	67.5087	64.9358	62.5185	0	0.559432
gene_39354_NODE_8154_cov28.408687_length1068	28.4087	64.4707	69.3119	69.7682	69.7682	67.6657	69.6866	4.19013	65.2077	0	0.559242
gene_26739_NODE_2902_cov137.331206_length3032	137.331	66.8771	67.0297	65.2703	65.9458	68.0053	65.3308	4.142	64.4666	0	0.559079
gene_30614_NODE_4092_cov33.637890_length2140	33.6379	67.7228	68.3135	67.8748	68.1721	68.3563	63.97	4.142	66.6679	0	0.558898
gene_31473_NODE_4420_cov59.921301_length1961	59.9213	65.2496	67.9207	68.1907	68.5469	67.8569	63.3023	4.2132	65.6312	0	0.558703
gene_38925_NODE_7910_cov37.377990_length1100	37.378	68.6317	69.7682	68.8018	68.8274	69.7682	69.5619	4.11867	66.9646	0	0.558051
gene_22370_NODE_1889_cov41.784730_length4482	41.7847	66.761	66.9662	65.5458	66.5227	63.7665	64.5116	4.12407	65.3562	0	0.557879
gene_46987_NODE_13023_cov32.340000_length705	32.34	24.4319	25.2374	25.8841	25.5996	23.1196	30.0054	26.0052	4.67724	0	0.557317
gene_26591_NODE_2861_cov36.864120_length3065	36.8641	66.298	66.1864	68.9667	66.4038	64.2278	65.8092	4.142	66.1864	0	0.554718
gene_28250_NODE_3334_cov41.739599_length2651	41.7396	65.1055	65.3071	65.2577	65.4609	65.6748	63.4446	4.142	64.0753	0	0.553909
gene_34566_NODE_5677_cov82.809360_length1508	82.8094	67.5803	67.4786	69.7682	67.4231	69.5924	68.3972	4.142	66.614	0	0.552861
gene_23598_NODE_2147_cov57.550368_length3996	57.5504	69.7682	69.7682	69.7682	69.7682	66.4707	69.6898	4.1223	68.8265	0	0.552422
gene_24611_NODE_2369_cov142.173300_length3673	142.173	4.29539	4.142	4.36509	4.35448	4.142	4.142	4.142	4.142	0	0.551893
gene_47618_NODE_13444_cov145.174326_length686	145.174	68.6002	62.6354	67.1814	62.7862	58.2681	65.5368	4.30663	65.7775	0	0.55105
gene_32599_NODE_4843_cov112.020785_length1787	112.021	67.0471	63.71	66.6413	68.0643	61.4631	67.9423	4.142	64.6111	0	0.550831
gene_21547_NODE_1732_cov127.407013_length4846	127.407	67.0695	66.9706	67.4065	66.864	66.3758	65.7383	4.52641	66.3758	0	0.550645
gene_7797_NODE_220_cov123.866246_length18746	123.866	13.3739	13.5604	60.5974	13.598	16.1395	5.23896	4.25033	4.28984	0	0.550418
gene_27704_NODE_3175_cov69.817748_length2782	69.8177	67.0471	65.5919	67.1754	67.4116	67.5899	68.5786	4.142	65.1918	0	0.547393
gene_36417_NODE_6554_cov33.313147_length1310	33.3131	67.2226	67.1208	66.0355	66.9979	66.8068	65.464	53.8119	66.8068	0	0.547266
gene_14771_NODE_759_cov35.817615_length8718	35.8176	66.5567	67.8748	69.3769	65.0748	65.3071	67.5206	4.142	67.4231	0	0.546956
gene_20661_NODE_1572_cov55.208768_length5233	55.2088	65.0061	65.1325	65.3874	65.4832	47.8103	6.69489	65.1325	4.13133	0	0.546777
gene_16187_NODE_919_cov139.442805_length7713	139.443	67.8019	66.614	67.8019	65.9458	67.7228	65.2577	4.142	67.0297	0	0.54593
gene_22016_NODE_1817_cov169.662653_length4623	169.663	66.4634	13.9336	13.7623	6.4651	4.17453	4.142	4.142	4.142	0	0.545877
gene_44464_NODE_11309_cov31.686567_length792	31.6866	64.4549	62.5956	63.6191	66.1051	65.032	54.4715	4.20761	63.8301	0	0.544882
gene_5865_NODE_136_cov54.666258_length25317	54.6663	68.461	66.3593	66.386	66.1828	22.3451	9.46948	65.5287	4.13846	0	0.544717
gene_36950_NODE_6826_cov35.855721_length1261	35.8557	56.9435	57.1442	57.1442	54.928	46.8126	62.4728	53.5769	45.9974	0	0.544187
gene_33672_NODE_5284_cov65.995533_length1622	65.9955	63.1684	62.4682	66.9133	67.8067	67.2747	69.7682	67.9096	18.7795	0	0.543817
gene_43477_NODE_10637_cov75.069409_length833	75.0694	69.7682	65.4804	69.7545	69.7682	65.9699	66.1787	65.576	66.1979	0	0.543777
gene_23543_NODE_2134_cov47.874496_length4023	47.8745	64.9124	67.8298	69.7682	64.9473	69.7682	68.3646	4.23647	66.2205	0	0.543767
gene_7380_NODE_200_cov47.342564_length19844	47.3426	66.7668	64.4041	60.6259	21.4611	21.5889	10.9676	59.345	4.13945	0	0.543115
gene_13264_NODE_612_cov53.897169_length9945	53.8972	20.546	20.1578	21.5557	17.647	5.69603	4.142	19.2246	4.142	0	0.542773
gene_19534_NODE_1385_cov37.707287_length5791	37.7073	63.6045	67.6924	62.4267	62.7568	22.4643	16.3414	65.5766	4.13737	0	0.542765
gene_54432_NODE_18625_cov51.162105_length530	51.1621	64.8235	64.5987	64.9674	59.3695	69.7682	67.7487	5.10942	62.6967	0	0.542621
gene_12554_NODE_549_cov130.899953_length10590	130.9	68.2461	65.1741	66.5192	69.7682	67.2578	67.7283	4.16187	65.8866	0	0.542439
gene_37824_NODE_7290_cov64.932803_length1186	64.9328	68.4303	66.833	67.0871	67.2896	66.1957	67.1283	4.13416	67.3234	0	0.542144
gene_26963_NODE_2965_cov114.971860_length2969	114.972	69.7682	65.5709	69.0953	68.1764	69.7682	67.7991	4.14002	67.588	0	0.541824
gene_20040_NODE_1464_cov49.020726_length5507	49.0207	65.3566	63.0709	64.7655	65.8028	16.684	8.68587	61.5081	4.11973	0	0.541707
gene_10356_NODE_372_cov123.618932_length13693	123.619	64.6294	65.095	66.856	65.721	64.0626	63.8755	4.13781	65.6193	0	0.541646
gene_32421_NODE_4773_cov37.524702_length1816	37.5247	68.3563	68.0643	67.4345	66.43	67.8019	64.293	4.142	68.3563	0	0.540678
gene_30495_NODE_4048_cov163.702087_length2163	163.702	69.7682	69.0187	65.319	65.8854	67.8019	66.3592	12.7035	68.1721	0	0.540276
gene_23208_NODE_2062_cov53.569451_length4173	53.5695	61.8679	66.382	62.1237	62.4337	32.772	11.6351	65.1306	4.50085	0	0.54019
gene_37365_NODE_7041_cov42.524422_length1222	42.5244	67.0514	65.5615	67.1411	66.6717	67.6244	64.5243	4.86165	66.6239	0	0.539838
gene_23856_NODE_2203_cov95.759149_length3908	95.7591	66.9754	65.3651	67.6364	66.9373	67.5308	63.3338	4.142	66.8976	0	0.539826
gene_34818_NODE_5797_cov58.855938_length1478	58.8559	69.7682	69.7682	69.7682	69.7682	68.654	69.7682	4.2183	69.7682	0	0.539458
gene_5351_NODE_117_cov55.382353_length27255	55.3824	64.3667	67.1903	64.9025	65.3538	54.8609	4.29872	65.0266	4.142	0	0.537575
gene_6149_NODE_147_cov32.075934_length24234	32.0759	12.7566	12.7566	12.7566	12.7566	8.7161	5.9712	12.6107	5.9899	0	0.537333
gene_6818_NODE_174_cov68.610191_length21604	68.6102	15.7502	13.499	28.8987	15.8843	7.24109	5.0278	15.6178	4.13955	0	0.536841
gene_33084_NODE_5039_cov39.732972_length1714	39.733	68.3956	67.7521	69.3486	65.5168	65.9555	67.4958	58.341	68.5356	0	0.536445
gene_14403_NODE_722_cov60.529775_length8972	60.5298	55.4088	59.9404	56.4614	5.44442	4.142	4.142	43.8432	4.142	0	0.536131
gene_49255_NODE_14638_cov235.237607_length640	235.238	66.3603	66.009	65.707	65.1462	67.0784	49.7582	7.08728	67.3456	0	0.536064
gene_10068_NODE_355_cov49.122099_length14060	49.1221	69.7682	69.7682	69.7682	69.7682	56.9317	20.9883	69.7682	21.1764	0	0.536037
gene_13623_NODE_646_cov55.915825_length9559	55.9158	68.3998	65.681	68.5764	47.1415	69.3727	4.83299	64.8195	4.13581	0	0.53583
gene_30591_NODE_4083_cov89.874641_length2145	89.8746	38.1668	36.7912	36.5193	36.5906	37.5695	10.1872	38.671	4.142	0	0.534347
gene_28916_NODE_3537_cov46.611977_length2493	46.612	63.0386	62.8972	63.1855	62.5536	45.3789	10.0016	65.7686	4.1347	0	0.534184
gene_33835_NODE_5352_cov128.593912_length1599	128.594	59.696	66.0365	62.5025	56.9411	57.6028	61.0818	4.20088	63.5402	0	0.533866
gene_53020_NODE_17497_cov44.812749_length557	44.8127	67.1885	67.1885	63.1769	63.5793	27.6998	8.78737	66.8318	4.12566	0	0.532649
gene_35875_NODE_6290_cov71.485802_length1358	71.4858	66.43	66.9566	66.5858	66.8126	69.0593	67.2193	4.142	66.6937	0	0.532163
gene_17653_NODE_1108_cov126.472136_length6820	126.472	61.2786	66.0137	61.5673	69.2075	62.4886	56.2549	4.51231	64.0358	0	0.531009
gene_38083_NODE_7447_cov39.303249_length1163	39.3032	66.2169	68.0153	68.2489	66.6639	66.9578	67.1261	4.29144	68.2058	0	0.530723
gene_23993_NODE_2236_cov95.864162_length3861	95.8642	66.6639	64.5676	66.7862	66.0031	65.8758	65.7033	4.142	66.7333	0	0.53039
gene_22180_NODE_1851_cov32.311403_length4554	32.3114	66.138	65.3676	66.5385	66.076	68.8291	6.54274	64.0158	6.89356	0	0.53009
gene_45510_NODE_11993_cov68.920000_length755	68.92	66.7191	66.8356	66.8356	66.7459	65.9104	69.1028	4.33882	67.1612	0	0.529809
gene_12399_NODE_535_cov120.671164_length10729	120.671	67.9423	67.6364	67.6364	69.7682	68.1197	68.1197	4.142	68.3972	0	0.52901
gene_19084_NODE_1313_cov41.691527_length6062	41.6915	62.0924	63.8525	64.4987	64.6773	64.4504	6.98109	63.3223	4.142	0	0.528694
gene_15259_NODE_812_cov47.635119_length8381	47.6351	53.057	58.7196	53.1575	41.8589	52.9385	54.9328	61.1961	4.142	0	0.527893
gene_17111_NODE_1035_cov141.392942_length7168	141.393	41.8589	45.2831	41.8589	38.4001	30.5478	21.9074	42.6238	22.8773	0	0.527166
gene_34624_NODE_5701_cov54.583967_length1502	54.584	66.1533	67.6364	67.8748	68.2687	66.7187	67.8748	4.142	68.0643	0	0.52709
gene_64092_NODE_26897_cov169.985714_length405	169.986	66.2619	64.0148	67.1539	64.4016	65.1027	61.7157	6.89276	67.4234	0	0.527002
gene_24643_NODE_2378_cov56.505263_length3665	56.5053	29.6218	29.2583	29.4118	18.0628	29.1374	5.5366	28.9322	4.13177	0	0.526859
gene_16158_NODE_916_cov127.356660_length7743	127.357	68.1197	67.0297	66.5267	66.8771	66.9754	66.3592	4.20236	68.4364	0	0.526802
gene_40027_NODE_8532_cov103.789637_length1020	103.79	62.8397	63.5099	63.991	64.676	65.0604	63.6491	4.08703	64.0756	0	0.526775
gene_9984_NODE_349_cov31.104150_length14198	31.1042	68.1721	67.0809	67.2474	67.5803	66.1533	4.142	67.0471	4.142	0	0.525953
gene_24191_NODE_2276_cov90.486768_length3796	90.4868	66.2816	69.7682	69.563	69.7682	66.7367	68.1237	4.21664	69.7682	0	0.525888
gene_42001_NODE_9713_cov43.938607_length902	43.9386	68.1594	65.1756	66.8887	67.0253	68.5434	65.0527	4.11506	67.9089	0	0.525319
gene_18806_NODE_1269_cov38.336140_length6231	38.3361	66.3216	67.7228	66.1984	66.6937	68.3563	67.9423	4.142	67.5706	0	0.523342
gene_38206_NODE_7518_cov87.101093_length1153	87.1011	68.3036	63.9489	68.821	69.1736	69.4533	67.2873	4.10456	67.8907	0	0.522741
gene_24973_NODE_2455_cov58.480023_length3559	58.48	67.204	67.3224	67.542	67.849	68.8066	7.57557	68.2306	4.18827	0	0.521934
gene_36976_NODE_6840_cov79.379568_length1259	79.3796	66.5978	67.1898	67.5215	65.3126	19.8336	68.7394	4.75819	61.9773	0	0.521609
gene_9679_NODE_329_cov143.848714_length14749	143.849	63.0001	63.6489	63.4636	61.6926	66.1763	63.2507	4.25204	64.3286	0	0.521321
gene_23102_NODE_2040_cov48.886511_length4214	48.8865	5.2629	5.27142	5.28219	5.29212	4.66786	4.142	5.29462	4.142	0	0.519406
gene_33730_NODE_5310_cov62.035967_length1612	62.036	67.4	68.5102	67.8748	65.4907	14.5113	66.8126	69.5924	4.142	0	0.519361
gene_27000_NODE_2976_cov138.760069_length2960	138.76	38.5694	38.634	37.7384	36.4369	36.4369	38.4931	4.142	39.3753	0	0.519088
gene_42472_NODE_10000_cov68.403636_length880	68.4036	62.6518	61.06	66.8616	60.8749	65.2923	62.4199	18.1262	64.4255	0	0.518363
gene_30071_NODE_3905_cov46.536574_length2256	46.5366	68.3827	66.4231	69.7682	67.7489	69.7682	68.6958	4.16016	69.7682	0	0.516599
gene_59056_NODE_22446_cov143.992593_length460	143.993	10.6748	10.4671	10.6748	10.705	10.0363	19.4912	4.19501	4.2232	0	0.516598
gene_28594_NODE_3440_cov43.092216_length2560	43.0922	65.7115	67.0937	66.6059	66.9725	67.2268	67.7255	4.1254	67.9894	0	0.516524
gene_27803_NODE_3202_cov37.753328_length2759	37.7533	5.65529	5.65529	5.97665	5.72932	6.01849	4.142	5.6907	4.142	0	0.516033
gene_30383_NODE_4009_cov39.057557_length2192	39.0576	18.4694	18.0385	18.336	18.6042	18.4694	4.142	18.3531	4.142	0	0.515625
gene_15074_NODE_792_cov45.525370_length8510	45.5254	67.0471	66.9373	65.6748	67.1135	67.3394	4.142	66.9566	4.142	0	0.515512
gene_24126_NODE_2262_cov37.020403_length3829	37.0204	64.1193	64.6892	61.0668	64.4063	65.518	66.5504	4.29806	64.241	0	0.515149
gene_16211_NODE_922_cov32.810814_length7693	32.8108	69.7682	67.8019	69.6036	69.0593	68.8856	4.89864	69.7682	4.85606	0	0.515088
gene_29817_NODE_3818_cov41.823087_length2316	41.8231	69.7682	69.4843	69.7296	68.7306	4.8141	68.4364	67.4677	4.142	0	0.513971
gene_27875_NODE_3222_cov49.948603_length2740	49.9486	68.6503	66.3031	65.5038	67.6584	17.5324	9.32813	67.6009	4.23591	0	0.51316
gene_18188_NODE_1180_cov47.862552_length6552	47.8626	66.1922	64.8151	65.9616	69.7682	25.9247	12.0861	68.0169	6.27932	0	0.511695
gene_15557_NODE_845_cov41.388302_length8108	41.3883	64.5448	66.5866	64.7822	28.6766	20.7014	8.16315	64.8517	4.13781	0	0.510704
gene_5296_NODE_115_cov48.281175_length27529	48.2812	62.6365	62.3065	62.6365	62.8721	15.1583	4.142	61.7479	4.23937	0	0.510182
gene_22125_NODE_1840_cov33.369872_length4589	33.3699	69.3769	68.4364	68.0643	68.2687	11.2773	4.142	66.614	4.142	0	0.509723
gene_39208_NODE_8070_cov29.136852_length1078	29.1369	61.1357	69.7682	63.6839	60.0617	64.7823	67.6103	61.7811	57.0709	0	0.509557
gene_21432_NODE_1711_cov29.686416_length4899	29.6864	66.1057	66.0023	66.1057	66.1057	69.0982	65.8854	4.142	68.1721	0	0.509358
gene_35843_NODE_6274_cov41.822358_length1361	41.8224	67.2158	67.9962	65.6815	65.9624	66.4321	65.7419	4.19373	69.7682	0	0.509296
gene_24134_NODE_2264_cov68.653061_length3828	68.6531	61.7479	43.2982	35.6692	38.1131	35.4104	21.3367	45.2831	19.6328	0	0.509202
gene_42120_NODE_9794_cov38.853571_length895	38.8536	66.8541	66.5938	69.7682	69.7682	69.7682	69.7682	4.34006	69.7682	0	0.506967
gene_21090_NODE_1648_cov129.073532_length5046	129.074	65.4709	66.0555	64.5841	54.9328	65.2449	63.3338	4.142	67.8019	0	0.506647
gene_9257_NODE_302_cov54.620106_length15533	54.6201	14.2781	14.3477	66.614	14.3703	11.2289	5.99768	9.95571	4.142	0	0.505987
gene_22201_NODE_1856_cov155.376255_length4536	155.376	64.1783	63.54	67.6283	68.5427	69.7682	66.5351	4.09143	66.8861	0	0.504733
gene_19028_NODE_1305_cov37.629385_length6099	37.6294	65.5751	65.5751	66.1162	66.2133	66.1162	69.7682	63.1885	62.7385	0	0.503964
gene_30204_NODE_3949_cov64.600920_length2230	64.6009	66.5324	64.3722	65.4623	64.6139	65.0376	4.77479	68.0608	4.142	0	0.502229
gene_29051_NODE_3578_cov43.410203_length2466	43.4102	57.0314	56.4614	54.9328	19.6685	9.80071	7.89399	53.8488	4.142	0	0.50028
gene_21034_NODE_1638_cov120.633786_length5063	120.634	65.6567	65.2933	65.5156	42.9516	65.9947	65.3533	4.11472	65.8573	0	0.499249
gene_34832_NODE_5802_cov60.681435_length1477	60.6814	68.4408	66.1024	67.8329	69.453	9.31046	67.2662	4.10943	61.0428	0	0.498938
gene_22876_NODE_1996_cov45.776623_length4290	45.7766	65.6748	65.3071	65.9458	65.8206	9.94515	4.142	64.8832	4.142	0	0.497665
gene_25128_NODE_2494_cov54.448773_length3520	54.4488	66.373	64.1858	67.5889	67.7154	15.3515	5.71381	67.0213	4.16089	0	0.497562
gene_24986_NODE_2458_cov54.562125_length3556	54.5621	67.0471	66.79	65.059	68.8367	66.2824	4.48799	69.2061	4.142	0	0.496873
gene_37398_NODE_7057_cov31.412876_length1220	31.4129	63.2414	65.2065	63.753	66.1815	66.4171	65.001	4.37387	67.0631	0	0.49621
gene_7278_NODE_195_cov124.209388_length20123	124.209	66.0023	62.3065	66.5267	67.0809	25.4204	27.3083	63.5426	25.6346	0	0.495633
gene_31725_NODE_4511_cov80.050829_length1924	80.0508	66.614	66.6937	65.6748	66.9373	66.1057	15.9427	4.142	65.6748	0	0.495251
gene_13472_NODE_632_cov29.217391_length9692	29.2174	62.3065	65.1918	62.3065	55.4088	62.8721	5.57588	66.2824	5.82499	0	0.493934
gene_30818_NODE_4166_cov45.862678_length2094	45.8627	66.7431	66.7187	66.9177	67.8748	8.99604	4.77998	66.2824	4.142	0	0.493905
gene_14337_NODE_715_cov65.018651_length9009	65.0187	58.0892	58.0892	59.4606	59.8871	10.8414	5.53489	59.3179	4.142	0	0.4909
gene_17407_NODE_1074_cov115.733834_length6983	115.734	64.0865	67.9512	61.966	68.6647	66.4998	64.0865	4.30982	68.3764	0	0.49082
gene_24262_NODE_2290_cov30.720054_length3770	30.7201	12.9372	12.9372	12.9737	14.709	5.84247	4.89673	12.7994	4.80669	0	0.49048
gene_18677_NODE_1249_cov118.840783_length6342	118.841	36.0155	36.2806	36.0155	35.5615	31.2539	69.1536	4.142	20.3903	0	0.488138
gene_47979_NODE_13704_cov41.017742_length675	41.0177	63.8904	63.0874	62.8194	63.8904	64.2293	65.17	4.22417	66.9997	0	0.487853
gene_12934_NODE_580_cov28.228245_length10294	28.2282	12.1708	12.1708	12.1708	12.3541	4.142	4.142	11.9916	4.142	0	0.487642
gene_5017_NODE_105_cov56.972221_length29178	56.9722	27.1007	27.0276	24.8934	27.3354	25.0504	4.142	27.9382	4.142	0	0.4875
gene_26633_NODE_2873_cov53.864622_length3054	53.8646	22.5543	27.7599	22.9639	18.2625	17.0744	15.8532	28.3468	4.13686	0	0.486481
gene_12037_NODE_504_cov54.321763_length11060	54.3218	58.2043	58.2043	58.7196	41.2991	4.57458	4.142	58.2043	4.142	0	0.485397
gene_15549_NODE_844_cov28.180362_length8111	28.1804	53.617	67.0974	53.617	55.6966	9.18827	30.4637	53.617	21.3656	0	0.484179
gene_49145_NODE_14554_cov39.860544_length643	39.8605	66.2381	67.504	66.2828	21.9203	65.6974	51.436	68.3962	11.4123	0	0.483786
gene_6073_NODE_144_cov31.136705_length24714	31.1367	45.8063	43.0559	46.1002	44.513	12.4658	6.97125	45.9715	7.40236	0	0.48329
gene_23375_NODE_2097_cov53.438831_length4093	53.4388	55.6899	54.69	55.6899	29.2017	9.52995	4.514	55.8905	4.142	0	0.483139
gene_23846_NODE_2200_cov39.568093_length3910	39.5681	64.3164	64.1844	64.5078	66.8477	67.48	67.3173	4.1727	68.1228	0	0.482219
gene_20738_NODE_1585_cov120.124199_length5208	120.124	60.5541	63.8292	61.8445	60.4196	67.2676	66.2772	4.18665	64.9435	0	0.482216
gene_4979_NODE_104_cov31.441928_length29286	31.4419	67.2698	67.4107	67.0096	37.9752	6.85615	5.39482	67.3773	4.74587	0	0.481137
gene_7917_NODE_226_cov36.174836_length18375	36.1748	64.0753	62.3065	64.8635	11.1374	65.2577	58.2043	61.7479	4.142	0	0.47979
gene_16631_NODE_973_cov129.053323_length7444	129.053	68.0643	66.1057	68.7851	66.5567	9.576	8.51553	68.0643	8.34576	0	0.479342
gene_32973_NODE_4996_cov50.758353_length1731	50.7584	65.8427	69.3046	66.0189	66.1683	66.4912	67.0804	68.4925	59.0319	0	0.475325
gene_30957_NODE_4216_cov46.085402_length2069	46.0854	65.4661	66.0648	66.0648	17.6664	11.766	6.74098	64.5286	4.142	0	0.475256
gene_8952_NODE_284_cov53.555273_length16184	53.5553	10.5302	51.6833	10.5444	10.5444	7.05823	5.00684	9.03047	4.142	0	0.474083
gene_26162_NODE_2748_cov31.820595_length3182	31.8206	65.4301	62.6365	66.1984	66.8976	6.86961	4.142	66.0023	4.142	0	0.473415
gene_15204_NODE_806_cov37.693099_length8416	37.6931	34.7623	27.1602	27.0516	27.1602	27.3891	33.0696	34.4998	4.20243	0	0.473289
gene_32696_NODE_4883_cov55.198950_length1769	55.199	57.0136	55.5755	52.2809	64.172	64.4613	65.8425	63.0699	4.13804	0	0.472135
gene_7333_NODE_198_cov49.734020_length19861	49.734	23.8853	23.9328	22.8773	23.9717	4.142	4.142	23.8243	4.142	0	0.471571
gene_40929_NODE_9049_cov34.176406_length962	34.1764	64.364	69.7682	66.0099	63.1981	14.4254	56.7717	4.09844	67.1333	0	0.471498
gene_23370_NODE_2096_cov37.596930_length4094	37.5969	60.6637	63.2251	64.5081	69.6486	66.6509	68.2453	4.18869	66.7444	0	0.46936
gene_28844_NODE_3513_cov95.043691_length2504	95.0437	10.259	10.0496	10.0666	10.3012	4.142	4.142	10.2374	4.142	0	0.468779
gene_29098_NODE_3594_cov150.269391_length2453	150.269	66.6679	68.3972	68.3563	66.1984	66.9938	68.1197	66.6413	66.6937	0	0.468329
gene_25192_NODE_2508_cov93.772819_length3506	93.7728	65.3796	65.3546	66.9593	65.9546	16.3022	65.9546	4.142	65.6102	0	0.467571
gene_15882_NODE_882_cov36.164350_length7898	36.1643	67.9783	67.2367	68.1476	68.1979	68.5932	8.98403	4.13214	67.6916	0	0.467202
gene_17436_NODE_1077_cov46.095795_length6976	46.0958	26.7582	25.843	25.662	25.5297	57.1621	6.18181	11.1794	4.13573	0	0.467194
gene_21447_NODE_1713_cov45.653981_length4890	45.654	67.9998	65.0343	67.3895	20.2061	66.0843	4.11969	66.5481	4.13374	0	0.465908
gene_5891_NODE_137_cov30.196967_length25313	30.197	63.725	57.7582	58.0505	62.2343	56.1593	9.26698	63.9522	13.0128	0	0.465697
gene_37758_NODE_7254_cov36.670775_length1191	36.6708	68.5969	68.6314	66.9372	54.7214	6.75845	62.1737	5.83944	65.1752	0	0.465074
gene_17400_NODE_1073_cov29.084956_length6988	29.085	4.99348	4.92207	5.03809	5.0573	4.54799	4.142	5.08337	4.142	0	0.464557
gene_9737_NODE_333_cov60.674662_length14606	60.6747	45.8631	47.3961	50.9048	16.6499	49.1073	49.5153	50.1717	4.142	0	0.464549
gene_18431_NODE_1215_cov140.739600_length6449	140.74	24.0812	24.5836	23.7387	24.319	4.142	4.142	24.7378	4.142	0	0.464062
gene_10644_NODE_392_cov46.888965_length13141	46.889	58.1523	60.5808	55.3232	54.1444	17.5362	6.39925	64.0128	4.12412	0	0.46304
gene_40059_NODE_8549_cov63.764278_length1018	63.7643	69.7682	24.3615	27.6929	24.9856	9.27781	16.2663	27.1	16.2663	0	0.463036
gene_22961_NODE_2013_cov44.438868_length4259	44.4389	54.9328	63.8499	48.1776	51.4726	47.7847	62.3065	66.3592	4.142	0	0.462984
gene_48596_NODE_14143_cov69.152570_length658	69.1526	65.8362	60.2534	68.0919	69.7682	68.4176	69.4616	42.2462	64.8988	0	0.462801
gene_40496_NODE_8805_cov70.430868_length988	70.4309	67.8173	68.151	67.0459	69.7682	67.8173	64.1328	67.5178	64.3819	0	0.4606
gene_16461_NODE_952_cov49.864493_length7538	49.8645	13.4361	12.2578	13.4361	10.1864	4.142	4.142	13.4361	4.142	0	0.459633
gene_8360_NODE_250_cov30.726296_length17468	30.7263	62.8114	65.0673	63.0734	63.4088	23.2622	11.5768	68.5149	12.231	0	0.458249
gene_71896_NODE_34150_cov72.460481_length346	72.4605	58.2725	58.2725	59.0054	62.1666	18.0712	69.7682	6.10544	56.6871	0	0.455516
gene_60740_NODE_23930_cov97.906250_length439	97.9062	63.5149	64.4012	57.9508	62.5448	16.5586	61.9889	15.221	59.84	0	0.455485
gene_18937_NODE_1291_cov62.474029_length6158	62.474	61.0198	59.024	32.2077	61.1961	23.5933	8.99604	54.9328	4.142	0	0.455454
gene_28530_NODE_3424_cov46.298490_length2571	46.2985	31.2539	31.2539	31.471	31.1845	27.2437	65.6748	18.7072	4.142	0	0.449212
gene_5241_NODE_113_cov32.844185_length27992	32.8442	9.4218	10.5121	8.42183	8.88313	8.52569	8.83881	10.842	4.142	0	0.44715
gene_27147_NODE_3015_cov28.157362_length2921	28.1574	69.7682	68.1197	69.7682	67.0641	68.5102	68.2687	68.9321	67.3141	0	0.446129
gene_36282_NODE_6491_cov61.533228_length1319	61.5332	67.8019	65.3071	69.2558	67.9423	12.1307	66.1533	4.142	68.3563	0	0.444539
gene_16567_NODE_966_cov32.559660_length7472	32.5597	59.4104	57.0314	45.2831	59.6669	57.6952	57.0314	29.3988	54.69	0	0.443867
gene_7670_NODE_214_cov28.563869_length19086	28.5639	30.3942	29.864	30.8819	52.9385	30.0675	55.4088	23.3439	4.142	0	0.443713
gene_1022_NODE_11_cov31.884331_length84235	31.8843	43.0618	45.3425	43.0618	39.9009	24.349	38.2167	54.3961	4.21303	0	0.442994
gene_12578_NODE_551_cov28.736677_length10563	28.7367	20.528	19.5223	18.7072	20.1208	18.811	5.33117	21.9074	5.39602	0	0.440731
gene_27847_NODE_3214_cov59.153675_length2749	59.1537	41.2756	42.1636	35.9316	36.0317	8.06713	5.66086	44.5457	4.13529	0	0.435905
gene_43712_NODE_10788_cov85.940026_length822	85.94	45.5401	45.6763	45.6763	46.5865	45.2174	49.7966	4.89877	50.8225	0	0.434707
gene_5726_NODE_131_cov29.410785_length25684	29.4108	49.1073	56.378	48.4095	40.6363	48.575	51.9079	62.6365	7.65792	0	0.433152
gene_15090_NODE_794_cov33.037419_length8500	33.0374	17.7172	17.647	17.7172	5.29685	17.0993	4.142	17.813	4.142	0	0.432313
gene_15021_NODE_786_cov35.171351_length8558	35.1714	40.1781	51.5699	40.1273	40.8551	40.9656	39.8455	55.3629	4.17462	0	0.43131
gene_25569_NODE_2597_cov103.037922_length3404	103.038	10.834	10.8183	10.848	10.689	10.6362	8.43077	12.9248	4.13052	0	0.429326
gene_25649_NODE_2617_cov120.346305_length3370	120.346	55.4088	53.8488	53.8488	6.65176	7.16063	6.37509	54.9328	4.142	0	0.427244
gene_49707_NODE_14972_cov75.409408_length629	75.4094	69.7682	22.1032	27.0882	27.0882	9.69256	18.6411	26.8826	18.5581	0	0.425515
gene_19035_NODE_1306_cov33.787276_length6091	33.7873	55.4088	53.8488	49.5153	11.3622	9.52995	5.49829	54.312	5.95878	0	0.4254
gene_13286_NODE_614_cov32.400587_length9928	32.4006	65.043	66.4634	66.0023	68.2217	65.5473	9.59549	64.4975	29.7989	0	0.424445
gene_20083_NODE_1470_cov142.034984_length5486	142.035	6.85808	6.83082	6.65176	5.41121	4.142	6.92798	6.96766	4.142	0	0.423814
gene_21470_NODE_1718_cov28.546697_length4884	28.5467	30.8819	57.6952	32.4342	31.2539	34.8194	41.8589	46.5107	4.142	0	0.421248
gene_27626_NODE_3152_cov164.312727_length2805	164.313	23.1196	24.0047	20.7351	13.4625	11.3132	7.20245	24.319	8.05438	0	0.418533
gene_39470_NODE_8219_cov59.179920_length1061	59.1799	50.7952	52.2452	67.3593	50.7952	58.6486	6.41298	66.6194	4.13222	0	0.418202
gene_15474_NODE_836_cov130.851829_length8174	130.852	39.727	40.4852	39.773	4.142	4.142	4.142	40.0776	4.142	0	0.414715
gene_16469_NODE_953_cov50.490033_length7530	50.49	66.614	66.6413	66.7669	6.10361	4.142	4.142	67.6181	4.142	0	0.413581
gene_33275_NODE_5114_cov99.723926_length1685	99.7239	65.5635	68.3531	66.4488	66.9496	66.1536	18.3667	64.9572	38.2842	0	0.412357
gene_21597_NODE_1741_cov134.732188_length4827	134.732	22.3456	22.4241	22.2124	4.142	4.142	4.142	22.48	4.142	0	0.412084
gene_18490_NODE_1223_cov51.581121_length6422	51.5811	4.45122	16.4269	4.46224	4.77274	4.142	4.142	4.142	4.142	0	0.411853
gene_21967_NODE_1809_cov135.830386_length4636	135.83	65.566	65.8298	65.8952	33.4752	31.4596	36.9816	68.5229	30.9126	0	0.400439
gene_27514_NODE_3115_cov129.895721_length2836	129.896	17.6682	17.8694	21.4816	7.33728	11.6961	4.142	21.1396	4.142	0	0.397969
gene_27554_NODE_3128_cov39.818739_length2830	39.8187	53.8488	51.9079	53.057	51.8415	51.9079	61.1961	51.8415	45.2831	0	0.397952
gene_49912_NODE_15121_cov38.562390_length624	38.5624	55.6254	65.8272	56.2054	25.6092	56.6219	65.086	4.09113	62.3569	0	0.397768
gene_27744_NODE_3185_cov42.626838_length2775	42.6268	48.1776	48.1776	30.0675	55.4088	69.0982	30.3942	46.0167	6.77375	0	0.397388
gene_21527_NODE_1728_cov109.702522_length4852	109.703	43.162	44.8626	40.5207	50.0429	37.5265	67.3577	4.29927	43.5081	0	0.394325
gene_43600_NODE_10712_cov63.319948_length827	63.3199	56.5901	63.2477	56.5901	54.1252	7.2812	59.9305	5.90016	62.1796	0	0.390822
gene_31745_NODE_4519_cov33.344403_length1922	33.3444	53.391	61.5695	51.6833	14.4298	5.73911	4.44025	61.7479	4.142	0	0.386919
gene_31378_NODE_4383_cov43.736133_length1984	43.7361	18.1369	19.0552	18.0385	4.142	4.142	4.142	19.3326	4.142	0	0.385868
gene_36779_NODE_6739_cov29.974611_length1276	29.9746	64.4013	64.0243	68.474	65.0266	64.7578	68.2687	63.3338	63.7828	0	0.384183
gene_27484_NODE_3106_cov81.018299_length2842	81.0183	66.669	69.6971	69.7682	69.7682	68.2522	66.4574	67.5139	67.582	0	0.383617
gene_19392_NODE_1360_cov33.532025_length5863	33.532	68.5779	68.4777	66.6845	66.9822	66.9822	63.6971	67.8208	65.5341	0	0.382588
gene_47793_NODE_13575_cov47.593600_length680	47.5936	59.3912	59.6047	59.7006	60.0307	13.1639	64.8328	7.41076	64.3553	0	0.382186
gene_33325_NODE_5132_cov37.863832_length1678	37.8638	55.6899	46.0167	50.1717	47.7253	13.2739	62.8721	6.22267	53.3219	0	0.380333
gene_37162_NODE_6929_cov62.468855_length1243	62.4689	69.2061	68.0053	69.5458	69.0789	69.2229	67.5206	68.6423	68.0643	0	0.376603
gene_4606_NODE_91_cov53.132587_length32200	53.1326	64.5907	42.2553	47.9109	47.9109	49.2506	4.89051	64.8739	4.13952	0	0.375845
gene_14464_NODE_728_cov46.756073_length8906	46.7561	35.9524	35.9524	35.9524	31.161	34.0272	8.00606	46.2044	4.1327	0	0.373815
gene_40469_NODE_8793_cov41.413904_length990	41.4139	55.2297	55.2297	55.2297	54.5815	8.01612	61.4264	4.22053	60.2444	0	0.370267
gene_3935_NODE_71_cov35.753800_length35774	35.7538	66.7187	28.8636	67.0471	66.8771	32.7371	61.4631	67.4786	4.142	0	0.368007
gene_36479_NODE_6584_cov33.697600_length1305	33.6976	40.7974	40.6363	41.5354	5.78532	5.21495	32.9689	45.6479	4.142	0	0.36402
gene_5808_NODE_134_cov30.639547_length25326	30.6395	20.5079	13.2282	13.3992	15.5819	11.8163	8.99604	19.8928	4.142	0	0.363479
gene_37708_NODE_7226_cov40.924628_length1196	40.9246	60.4631	64.9746	62.9602	63.9652	16.6682	35.0979	64.3459	34.8853	0	0.359756
gene_36961_NODE_6832_cov96.780083_length1260	96.7801	66.9373	66.3592	68.0643	67.0297	7.50144	66.3592	68.0643	31.9834	0	0.349432
gene_23647_NODE_2157_cov133.448636_length3978	133.449	19.0211	18.8721	18.8721	61.7479	11.7262	10.1208	4.142	9.32169	0	0.346386
gene_23271_NODE_2077_cov32.742836_length4138	32.7428	18.6768	20.2233	18.8333	19.9944	19.1097	16.1333	21.2451	14.3385	0	0.343724
gene_39945_NODE_8487_cov42.396907_length1025	42.3969	31.8317	31.8317	31.3955	32.0908	32.8781	39.463	4.10365	37.9648	0	0.33759
gene_29324_NODE_3665_cov168.373887_length2414	168.374	20.0978	17.9884	18.9498	20.6349	16.7766	11.2889	4.15303	23.5993	0	0.328332
gene_25485_NODE_2579_cov110.949600_length3428	110.95	63.8837	63.8311	64.0269	64.316	12.0635	40.3719	61.0076	42.4003	0	0.326233
gene_4510_NODE_87_cov31.738329_length32871	31.7383	67.6088	67.7228	67.8019	67.7228	68.1197	66.1984	67.4568	67.2049	0	0.320863
gene_28935_NODE_3542_cov41.969148_length2486	41.9691	67.1451	68.2865	68.8355	65.1222	69.7682	64.5122	66.2653	66.9362	0	0.318213
gene_54774_NODE_18902_cov82.076759_length524	82.0768	35.3547	47.1821	35.3547	35.5829	11.2121	29.9896	4.142	48.8479	0	0.30537
gene_46952_NODE_12998_cov79.399386_length706	79.3994	66.7069	64.6326	65.0967	64.2166	5.45712	37.2699	36.0868	65.0453	0	0.297401
gene_13390_NODE_624_cov34.256408_length9809	34.2564	66.8561	33.7557	38.634	40.6965	33.8969	11.5777	65.2703	4.142	0	0.296806
gene_33652_NODE_5274_cov101.373248_length1625	101.373	17.647	17.7172	17.7172	17.813	20.459	21.2913	4.142	21.4816	0	0.296623
gene_2244_NODE_31_cov30.252680_length49861	30.2527	68.3563	65.5288	67.6364	68.7306	21.0676	58.1265	59.2412	55.8905	0	0.288261
gene_26119_NODE_2737_cov67.631964_length3196	67.632	64.7909	69.7682	66.5173	69.7682	67.3033	61.4309	66.7254	64.3728	0	0.286354
gene_22787_NODE_1979_cov49.222430_length4335	49.2224	38.7841	39.0782	38.7841	5.27748	4.142	45.6479	46.1363	4.142	0	0.285206
gene_37219_NODE_6957_cov92.052365_length1239	92.0524	18.7072	18.4694	18.4694	4.142	4.142	4.142	22.9797	4.142	0	0.28052
gene_10939_NODE_415_cov35.856306_length12686	35.8563	36.2463	34.3238	35.8545	10.6837	14.9703	15.4964	48.6847	4.18818	0	0.275215
gene_25249_NODE_2522_cov38.908006_length3490	38.908	37.5481	67.4568	33.3937	68.3135	56.5362	34.3214	65.8206	4.142	0	0.274649
gene_36080_NODE_6389_cov107.445051_length1338	107.445	69.7682	69.7682	53.2447	69.0392	52.6084	66.3216	67.8748	51.9079	0	0.2732
gene_11047_NODE_422_cov57.151760_length12555	57.1518	67.8613	69.7682	68.6648	68.2106	55.6028	22.8319	53.2926	67.9294	0	0.255744
gene_29485_NODE_3713_cov55.247206_length2381	55.2472	62.2455	65.3915	69.5986	69.7682	68.1868	67.1113	66.3448	61.8494	0	0.252043
gene_43645_NODE_10741_cov45.251948_length825	45.2519	59.4104	58.2043	63.97	9.44341	66.8771	20.3417	21.9837	64.6111	0	0.245321
gene_32670_NODE_4873_cov154.270930_length1775	154.271	25.4723	25.4204	25.3537	25.1012	4.71591	27.2437	35.7531	4.85606	0	0.242328
gene_35893_NODE_6300_cov49.292083_length1356	49.2921	46.1363	45.097	41.113	43.7521	40.7974	13.6112	68.3972	4.142	0	0.241537
gene_40029_NODE_8533_cov92.231088_length1020	92.2311	28.4203	28.751	33.8969	30.273	27.8436	20.1208	34.3214	22.4241	0	0.239161
gene_36488_NODE_6590_cov35.121795_length1303	35.1218	38.2367	38.2367	39.6602	37.2618	37.8445	28.978	39.2476	35.5712	0	0.217983
gene_37575_NODE_7156_cov32.648742_length1208	32.6487	64.7112	64.4405	66.1887	61.8313	63.7105	66.7712	62.8111	64.9949	0	0.214021
gene_33455_NODE_5189_cov31.926875_length1655	31.9269	68.5786	69.117	68.7021	64.4975	69.4969	66.0555	68.8615	66.7669	0	0.21131
gene_37431_NODE_7076_cov502.582975_length1218	502.583	14.0505	15.1583	14.0505	4.142	4.142	4.142	19.5223	4.142	0	0.204791
gene_43819_NODE_10859_cov51.650919_length817	51.6509	66.02	65.7753	66.4393	67.0096	67.6791	68.3802	64.7383	66.0386	0	0.19919
gene_23659_NODE_2160_cov29.362663_length3976	29.3627	65.5381	55.4088	59.4104	66.9373	54.9328	54.9328	66.1533	51.155	0	0.194727
gene_11005_NODE_419_cov61.182950_length12583	61.1829	66.1326	67.8054	65.9256	66.879	62.7431	69.7541	65.2741	65.8801	0	0.192192
gene_36114_NODE_6407_cov45.114844_length1335	45.1148	66.1932	65.7843	67.6907	68.8936	69.2193	64.3748	66.7803	65.4461	0	0.165413
gene_16979_NODE_1019_cov30.501742_length7230	30.5017	66.6669	66.2186	62.4355	38.5516	58.2437	62.9054	63.2651	57.3903	0	0.164746
gene_7423_NODE_202_cov30.213738_length19752	30.2137	33.8422	30.8429	28.8574	14.823	9.25452	4.70154	49.1594	5.19681	0	0.163032
gene_24815_NODE_2420_cov134.745839_length3600	134.746	27.6961	47.7847	27.6961	20.8557	16.8908	28.3102	51.8415	7.92204	0	0.161003
gene_12524_NODE_546_cov54.130258_length10611	54.1303	27.1007	27.5149	27.3354	27.2437	27.3354	4.48227	25.4204	25.5822	0	0.150373
gene_4092_NODE_75_cov28.844875_length35478	28.8449	5.05961	5.07535	5.31159	5.0573	4.142	4.142	5.93188	4.142	0	0.147407
gene_4368_NODE_83_cov30.599964_length33262	30.6	61.3911	61.3911	64.4904	65.6482	57.7731	45.2951	66.4101	56.4236	0	0.146386
gene_22303_NODE_1875_cov41.184370_length4508	41.1844	65.5317	64.0806	64.5007	64.9927	69.0615	62.1225	63.4661	64.6705	0	0.138997
gene_48903_NODE_14376_cov43.815126_length650	43.8151	65.1272	65.8035	65.9913	66.1039	65.0137	42.6158	65.6871	62.6791	0	0.137995
gene_52821_NODE_17337_cov32.430830_length561	32.4308	62.1859	64.7237	68.039	61.7916	62.2993	68.797	64.9314	62.69	0	0.126689
gene_27913_NODE_3235_cov43.286302_length2727	43.2863	37.6048	35.0979	37.6048	27.1036	5.12202	4.16616	37.3148	32.1664	0	0.107819
gene_24246_NODE_2287_cov47.829209_length3773	47.8292	62.8273	63.0117	62.38	63.3979	63.766	65.1687	61.7945	62.9221	0	0.101735
gene_19963_NODE_1453_cov35.755911_length5553	35.7559	18.6541	15.9427	16.5126	16.943	17.7172	66.8346	17.0702	4.142	0	0.0991856
gene_33866_NODE_5365_cov65.612589_length1596	65.6126	66.3838	64.3117	63.9656	68.6221	66.4551	14.7875	67.7155	59.9006	0	0.0916376
gene_18549_NODE_1232_cov148.553034_length6400	148.553	69.7682	65.4951	69.7682	69.7682	65.0487	69.7429	68.9823	67.3256	0	0.071559
gene_52154_NODE_16823_cov97.894027_length574	97.894	37.9509	37.9509	41.2563	38.3162	15.7907	43.1203	35.0782	40.2897	0	0.0613193
gene_27416_NODE_3088_cov42.739750_length2860	42.7398	68.5786	64.6628	65.2187	65.4907	66.5267	67.2746	66.6413	65.319	0	0.0575205
gene_31890_NODE_4572_cov37.399349_length1898	37.3993	69.7682	69.7682	69.27	69.7682	69.7682	59.614	69.7682	69.7682	0	0.0378382
gene_16305_NODE_935_cov51.592490_length7618	51.5925	67.2334	68.0053	67.4	67.5994	68.2687	68.7306	66.6679	68.0643	0	0.035264
gene_46088_NODE_12401_cov31.783824_length735	31.7838	69.7682	66.7998	66.2268	69.7682	65.5966	67.2526	67.7872	67.724	0	0.0231322
gene_38189_NODE_7509_cov32.530909_length1155	32.5309	55.6899	50.9048	50.3455	51.9079	51.3335	51.6833	54.9328	50.0619	0	0.0211136
gene_33154_NODE_5068_cov33.341226_length1702	33.3412	66.1256	63.6446	65.276	44.727	47.491	44.4219	62.7755	66.3909	0	0.0144624
gene_40526_NODE_8826_cov94.678495_length985	94.6785	66.5267	66.7187	67.288	67.4457	52.6084	67.3011	66.9373	67.0297	0	0.00813221
gene_8108_NODE_236_cov39.451191_length17941	39.4512	66.8513	65.328	67.7202	67.2636	67.2636	68.0033	66.1556	66.9504	0	0.00520477
gene_16530_NODE_961_cov156.959586_length7503	156.96	4.142	4.142	4.142	4.142	4.142	4.142	4.142	4.142	0	0
gene_23167_NODE_2054_cov56.923766_length4187	56.9238	4.142	4.142	4.142	4.142	4.142	4.142	4.142	4.142	0	0
gene_6989_NODE_181_cov51.534827_length20815	51.5348	4.142	4.142	4.142	4.142	4.142	4.142	4.142	4.142	0	0
gene_17230_NODE_1050_cov65.492684_length7094	65.4927	61.7479	61.7479	64.6628	64.78	62.6365	64.0243	65.4196	60.4768	0	-0.00265832
gene_13899_NODE_673_cov134.391982_length9359	134.392	41.113	40.7974	39.4717	39.2516	7.17059	7.59641	45.228	40.7974	0	-0.00782284
gene_29444_NODE_3704_cov30.321612_length2387	30.3216	62.3065	60.4768	60.7937	61.0198	65.4508	61.3406	59.9404	62.3065	0	-0.0194607
gene_40103_NODE_8577_cov42.603125_length1015	42.6031	66.527	63.6144	66.5983	52.2809	49.0354	51.6416	65.4447	66.818	0	-0.0242338
gene_50826_NODE_15799_cov49.177007_length603	49.177	65.9696	66.2834	67.7886	68.2789	63.4302	67.1118	69.7682	64.4778	0	-0.026963
gene_34446_NODE_5618_cov31.870748_length1525	31.8707	42.1859	41.8589	26.3531	40.3854	31.0953	38.7841	38.4931	36.8653	0	-0.030763
gene_24006_NODE_2238_cov31.200053_length3859	31.2001	10.6899	7.00293	7.22471	6.423	5.33981	66.2277	12.9713	4.64262	0	-0.0588949
gene_10371_NODE_373_cov32.026022_length13659	32.026	19.7802	58.7196	27.1007	26.5234	24.5836	30.8819	59.5492	18.0385	0	-0.0616534
gene_41958_NODE_9687_cov27.964664_length904	27.9647	65.2192	66.5647	62.1343	66.346	65.6443	59.7593	64.2915	66.346	0	-0.0687283
gene_34531_NODE_5659_cov30.334935_length1512	30.3349	65.9314	63.7568	68.9008	68.7177	66.9382	65.4341	69.7682	64.1846	0	-0.0754368
gene_34054_NODE_5444_cov31.565504_length1574	31.5655	65.5004	67.4568	65.6748	65.5919	68.1197	67.9423	65.043	67.3641	0	-0.0808666
gene_26760_NODE_2905_cov38.207059_length3030	38.2071	59.8675	66.984	66.1503	64.6811	65.2354	67.1744	62.4439	66.4836	0	-0.0844974
gene_21396_NODE_1704_cov140.936485_length4920	140.936	4.71357	4.66786	5.08337	4.65216	4.142	4.142	5.97665	4.142	0	-0.0920154
gene_42689_NODE_10131_cov29.909202_length870	29.9092	12.8432	12.8742	12.865	12.1079	12.7947	4.43089	26.9787	4.46799	0	-0.0979096
gene_37908_NODE_7343_cov44.725979_length1179	44.726	66.2216	68.1922	53.6752	16.7602	16.5934	64.5581	66.6356	65.7801	0	-0.10071
gene_2566_NODE_38_cov35.755419_length47438	35.7554	7.05823	65.3651	6.54539	6.83082	6.94477	7.0991	68.4364	4.142	0	-0.114708
gene_38494_NODE_7673_cov41.056639_length1132	41.0566	68.3563	68.7582	68.8113	67.2334	67.2474	66.3953	68.9545	69.0187	0	-0.127644
gene_28361_NODE_3366_cov51.019883_length2620	51.0199	52.3484	46.2344	63.2061	54.4623	40.6965	42.1859	67.2193	49.5153	0	-0.132332
gene_23868_NODE_2206_cov43.123832_length3907	43.1238	4.61994	4.63655	4.91576	4.63428	4.142	4.142	5.88253	4.142	0	-0.137407
gene_33972_NODE_5408_cov50.313072_length1585	50.3131	63.8296	60.4554	64.8596	64.4367	65.8676	63.3259	62.6074	64.7321	0	-0.164993
gene_50853_NODE_15822_cov56.862888_length602	56.8629	61.014	60.8076	61.2909	66.3469	60.3238	61.6127	63.4781	61.2025	0	-0.188127
gene_11285_NODE_441_cov31.189694_length12164	31.1897	67.2474	64.3306	68.4364	67.9423	67.3762	67.5899	67.3394	67.2746	0	-0.204151
gene_34280_NODE_5540_cov47.619558_length1548	47.6196	63.2061	69.6148	68.8113	68.9764	68.545	68.1197	67.4677	68.8367	0	-0.213746
gene_32143_NODE_4668_cov31.490849_length1858	31.4908	67.9456	67.8457	67.3815	66.0972	68.8237	69.7682	66.8501	69.4875	0	-0.243116
gene_45178_NODE_11780_cov64.439437_length765	64.4394	66.316	68.2918	57.9705	63.8945	67.0712	62.6542	69.7682	63.8088	0	-0.251651
gene_34263_NODE_5533_cov38.978595_length1550	38.9786	64.515	62.9463	63.1157	65.6467	59.4274	66.0508	65.4918	64.7618	0	-0.279572
gene_28303_NODE_3347_cov70.532508_length2639	70.5325	64.2124	64.6628	67.7228	67.5608	67.4457	69.2875	65.8206	67.2474	0	-0.285205
gene_46582_NODE_12747_cov388.325792_length718	388.326	62.3438	60.6557	62.4067	59.6683	60.5034	61.3851	62.2789	62.8004	0	-0.305618
gene_22984_NODE_2018_cov30.167302_length4251	30.1673	68.5102	66.7431	68.0053	68.8367	69.1355	68.9091	67.145	69.7682	0	-0.320503
gene_30231_NODE_3956_cov46.364516_length2225	46.3645	60.5343	60.5718	60.9044	62.233	62.3593	64.1285	60.6084	62.4766	0	-0.332832
gene_25705_NODE_2630_cov66.361709_length3356	66.3617	62.8622	63.6719	61.3709	61.6567	61.903	57.7454	66.0567	64.0649	0	-0.363194
gene_2200_NODE_30_cov27.882797_length50173	27.8828	15.5193	19.1603	19.5931	17.8186	15.8882	64.6509	60.4623	12.6157	0	-0.364996
gene_40303_NODE_8697_cov73.441860_length1001	73.4419	68.4582	69.7682	60.574	62.4482	61.8683	69.7682	69.7682	69.7682	0	-0.372982
gene_6580_NODE_164_cov52.788170_length22625	52.7882	32.0539	46.1428	30.2623	24.8278	28.9648	45.2218	44.326	41.7339	0	-0.378432
gene_31359_NODE_4374_cov55.681654_length1990	55.6817	67.5097	68.4927	66.3698	67.8959	68.4179	68.4557	67.4476	69.0886	0	-0.438051
gene_24629_NODE_2374_cov31.545656_length3669	31.5457	60.224	60.9577	60.2996	61.4875	61.9317	61.7624	59.4257	64.4046	0	-0.444012
gene_24274_NODE_2293_cov105.728375_length3766	105.728	63.844	63.9017	66.3688	64.4676	67.2235	62.149	65.1129	68.6856	0	-0.447673
gene_26034_NODE_2716_cov29.171231_length3232	29.1712	58.4528	58.3944	58.8161	62.1152	59.5744	57.6722	57.1582	66.6421	0	-0.454789
gene_8762_NODE_273_cov57.642831_length16599	57.6428	66.2414	65.2054	68.0053	66.614	65.6748	67.8748	68.3135	67.1754	0	-0.459969
gene_29282_NODE_3652_cov42.228656_length2421	42.2287	67.1903	65.5004	67.2746	66.0555	67.7228	67.5206	67.3882	67.5509	0	-0.466359
gene_28578_NODE_3436_cov32.534290_length2563	32.5343	14.0902	57.6952	17.3359	63.912	27.5149	57.0314	51.5866	54.9328	0	-0.475244
gene_36072_NODE_6385_cov203.979751_length1339	203.98	68.5648	66.5959	68.1932	67.1515	68.8302	65.6729	69.141	69.7682	0	-0.482141
gene_29785_NODE_3806_cov58.510132_length2325	58.5101	67.1135	65.8854	66.6937	66.7187	67.3641	67.8019	66.1057	69.117	0	-0.484472
gene_29258_NODE_3646_cov43.432432_length2423	43.4324	6.06081	5.44676	5.49829	5.46219	5.49829	4.142	67.7228	4.142	0	-0.516813
gene_10969_NODE_417_cov29.249047_length12647	29.249	5.84221	5.34606	5.28219	5.34606	5.22334	4.142	68.8367	4.142	0	-0.519489
gene_30668_NODE_4111_cov43.596720_length2128	43.5967	43.4983	39.773	55.8905	62.8721	40.3854	56.5362	65.178	57.6952	0	-0.581271
gene_30744_NODE_4135_cov33.876819_length2117	33.8768	19.9439	31.6185	18.5827	18.8913	19.8854	38.1781	36.371	33.1002	0	-0.589101
gene_48902_NODE_14375_cov57.564706_length650	57.5647	65.8161	69.7682	67.0848	69.7682	68.2636	69.7682	69.7682	69.7682	0	-0.591696
gene_47152_NODE_13132_cov48.908385_length699	48.9084	62.5907	62.436	62.8791	64.3353	65.0867	64.5697	65.5854	63.3258	0	-0.6051
gene_19946_NODE_1450_cov30.240872_length5560	30.2409	41.0906	34.5349	38.4751	57.0829	57.4257	30.6272	66.4256	52.8503	0	-0.635283
gene_19685_NODE_1408_cov32.421268_length5688	32.4213	48.8096	56.0468	51.8415	53.8488	61.0198	49.5153	64.3306	57.6952	0	-0.639427
gene_32812_NODE_4931_cov83.157244_length1753	83.1572	65.9458	67.6364	65.8854	65.2187	65.8854	67.2049	67.9423	68.545	0	-0.64579
gene_26770_NODE_2908_cov135.946819_length3026	135.947	61.0145	58.2004	58.5799	63.2891	59.4261	69.7682	65.2004	65.9466	0	-0.656671
gene_56893_NODE_20632_cov50.912644_length490	50.9126	65.3494	65.2919	68.225	67.9042	64.9737	67.6381	69.7682	69.7682	0	-0.726937
gene_58821_NODE_22243_cov34.892157_length463	34.8922	63.1107	63.5224	61.124	63.9886	62.3217	64.8922	64.7337	65.5724	0	-0.730305
gene_40302_NODE_8696_cov119.614165_length1001	119.614	54.1191	51.8415	53.057	52.9385	53.2447	50.4809	62.6365	60.4768	0	-0.793634
gene_31947_NODE_4595_cov39.033224_length1891	39.0332	65.4508	64.4346	64.5274	66.43	64.9929	66.3953	68.0643	67.0119	0	-0.852547
gene_30910_NODE_4198_cov39.887296_length2078	39.8873	59.026	59.08	59.08	60.7573	59.9097	62.4395	61.3732	63.4699	0	-0.858297
