# Supplementary material for: Phylogeny analysis of whole protein-coding genes in metagenomic data detected an environmental gradient for the microbiota
Source: PLoS One. 2023 Feb 2;18(2):e0281288. doi: 10.1371/journal.pone.0281288 (PMC9894459; doi:10.1371/journal.pone.0281288)
Supplement: S1 File — (ZIP) [file pone.0281288.s007.zip › S1File/Fig7/Figs7Cand7D.xlsx]

## Sheet: Fig7C_Original_data
Taxonomic composition of protein sequences that had similar distribution patterns as the Kirishima hot spring subcluster in the metagenomic tree. (Fig. 7C)
	Coverage	% (Normalized coverage)
Aquificae	37477.9	90.5064
Thermodesulfobacteria	2100.79	5.0742
Crenarchaeota	0	0.001
unclassified Bacteria	724.327	1.75018
Proteobacteria	169.846	0.411161
Nitrospirae	115.903	0.280894
unclassified Archaea	0	0.001
Thaumarchaeota	0	0.001
Chloroflexi	0	0.001
Candidatus Dadabacteria	0	0.001
Taleaviricota	0	0.001
Firmicutes	41.6171	0.101501
Euryarchaeota	0	0.001
Actinobacteria	45.9352	0.111929
Candidatus Thermoplasmatota	0	0.001
Acidobacteria	0	0.001
unclassified viruses	0	0.001
Bacteria incertae sedis	0	0.001
Uroviricota	0	0.001
Nanoarchaeota	0	0.001
Candidatus Aerophobetes	45.0225	0.109725
Elusimicrobia	44.3024	0.107986
Candidatus Nealsonbacteria	0	0.001
Deferribacteres	0	0.001
Planctomycetes	0	0.001
Candidatus Aenigmarchaeota	33.9577	0.0830045
Not Identified	609.957	10.0193

## Sheet: Fig7D_Original_data
Taxonomic composition of protein sequences that had similar distribution patterns as the Kirishima hot spring subcluster in the metagenomic tree. (Fig. 7D)
	Coverage	% (Normalized coverage)
Aquificae	0	0.001
Thermodesulfobacteria	0	0.001
Crenarchaeota	21761	70.874
unclassified Bacteria	0	0.001
Proteobacteria	0	0.001
Nitrospirae	0	0.001
unclassified Archaea	0	0.001
Thaumarchaeota	0	0.001
Chloroflexi	0	0.001
Candidatus Dadabacteria	0	0.001
Taleaviricota	752.971	2.45333
Firmicutes	0	0.001
Euryarchaeota	0	0.001
Actinobacteria	0	0.001
Candidatus Thermoplasmatota	24.1411	0.0796247
Acidobacteria	0	0.001
unclassified viruses	102.923	0.336207
Bacteria incertae sedis	0	0.001
Uroviricota	0	0.001
Nanoarchaeota	34.3329	0.112818
Candidatus Aerophobetes	0	0.001
Elusimicrobia	0	0.001
Candidatus Nealsonbacteria	0	0.001
Deferribacteres	0	0.001
Planctomycetes	0	0.001
Candidatus Aenigmarchaeota	0	0.001
Not Identified	8028.86	24.5059
