# Supplementary material for: Phylogeny analysis of whole protein-coding genes in metagenomic data detected an environmental gradient for the microbiota
Source: PLoS One. 2023 Feb 2;18(2):e0281288. doi: 10.1371/journal.pone.0281288 (PMC9894459; doi:10.1371/journal.pone.0281288)
Supplement: S1 File — (ZIP) [file pone.0281288.s007.zip › S1File/Fig7/Figs7Eand7F.xlsx]

## Sheet: Fig7E_Original_data
Transporter protein sequences with the same distribution patterns of the proteins in Fig. 7C (Fig. 7E).
List of transporter genes
Protein ID	Function and Taxonomy	Heavy metal	Light metal	Unknown	Description
gene_19998_NODE_5584_cov22.252366_length689	ABC transporter permease [Vulcanisaeta distributa]
gene_11170_NODE_1259_cov36.378793_length2790	ammonium transporter [Stygiolobus azoricus]
gene_11728_NODE_1421_cov217.501007_length2538	ABC transporter ATP-binding protein [Stygiolobus azoricus]
gene_6610_NODE_357_cov53.280386_length6275	ABC transporter ATP-binding protein [Sulfurisphaera ohwakuensis]
gene_8159_NODE_591_cov19.246611_length4629	MFS transporter [Vulcanisaeta distributa]
gene_12212_NODE_1578_cov202.055094_length2342	divalent metal cation transporter [Acidianus brierleyi]			Unknown
gene_6961_NODE_405_cov20.558475_length5878	ABC transporter ATP-binding protein [Acidilobus saccharovorans]
gene_10193_NODE_1019_cov20.729873_length3272	amino acid transporter [Vulcanisaeta sp. CIS_19]
gene_6723_NODE_372_cov53.638410_length6142	ABC transporter substrate-binding protein [Sulfurisphaera ohwakuensis]
gene_8645_NODE_683_cov116.652257_length4242	MFS transporter, partial [Acidianus hospitalis]
gene_12339_NODE_1620_cov27.847043_length2304	cation diffusion facilitator family transporter [Vulcanisaeta distributa]
gene_2876_NODE_56_cov283.904143_length23830	ABC transporter ATP-binding protein [Sulfolobales archaeon]
gene_10425_NODE_1074_cov188.739851_length3134	ABC transporter ATP-binding protein [Sulfolobales archaeon]
gene_19856_NODE_5474_cov16.962963_length703	MFS transporter [Vulcanisaeta distributa]
gene_5943_NODE_274_cov96.972737_length7611	ABC transporter substrate-binding protein [Sulfolobus sp. A20]
gene_10069_NODE_990_cov235.769513_length3322	VIT1/CCC1 transporter family protein [Sulfolobus acidocaldarius]	Unkown (Efflux)			J Biol Chem. 2014 Jun 6; 289(23): 16498–16507.
gene_11189_NODE_1264_cov39.818516_length2777	GPR1/FUN34/YaaH family transporter [Sulfolobus islandicus]
gene_6302_NODE_319_cov294.138168_length6880	MFS transporter [Sulfolobales archaeon]
gene_15955_NODE_3095_cov18.084718_length1259	MFS transporter [Vulcanisaeta moutnovskia]
gene_18227_NODE_4370_cov26.146953_length892	ABC transporter ATP-binding protein [Sulfolobales archaeon]
gene_13579_NODE_2056_cov25.388425_length1852	MFS transporter [Sulfolobales archaeon]
gene_14826_NODE_2563_cov43.869831_length1530	DMT family transporter [Sulfolobales archaeon]
gene_11882_NODE_1470_cov17.811648_length2476	potassium transporter TrkA [Sulfolobus acidocaldarius SUSAZ]

## Sheet: Fig7F_Original_data
Transporter protein sequences with the same distribution patterns of the proteins in Fig. 7D (Fig. 7F).
List of transporter genes
Protein ID	Function and Taxonomy	Heavy metal	Light metal	Unknown	Description
gene_33094_NODE_5043_cov145.189988_length1713	MFS transporter [Sulfurihydrogenibium subterraneum]
gene_20904_NODE_1615_cov120.506422_length5116	ABC transporter ATP-binding protein [Sulfurihydrogenibium subterraneum]
gene_26605_NODE_2865_cov113.540891_length3063	AI-2E family transporter [Sulfurihydrogenibium azorense]		Al (Unknown)
gene_34482_NODE_5638_cov110.716041_length1520	ZIP family metal transporter [Sulfurihydrogenibium subterraneum]	Cd, Mn, Zn (Import)			Biochim. Biophys. Acta. (2000) 1465, 190-8.
gene_29535_NODE_3729_cov120.884998_length2368	ABC transporter ATP-binding protein/permease [Sulfurihydrogenibium subterraneum]
gene_21281_NODE_1681_cov68.012215_length4967	potassium transporter Kup [Hydrogenobacter sp.]
gene_27035_NODE_2986_cov66.971350_length2952	molybdate ABC transporter permease subunit [Sulfurihydrogenibium subterraneum]	Mo (Import)			Res. Microbiol. (2001) 152, 311–21.
gene_36764_NODE_6732_cov126.894435_length1277	ABC transporter ATP-binding protein [Deltaproteobacteria bacterium]
gene_24478_NODE_2340_cov131.465225_length3707	molybdate ABC transporter permease subunit [Sulfurihydrogenibium subterraneum]	Mo (Import)			Res. Microbiol. (2001) 152, 311–21.
gene_29314_NODE_3662_cov61.947903_length2416	MAG: phosphate ABC transporter permease PstA [Aquificae bacterium]
gene_25181_NODE_2506_cov54.566010_length3509	ABC transporter ATP-binding protein [Aquificaceae bacterium]
gene_30516_NODE_4055_cov42.413333_length2155	molybdate ABC transporter substrate-binding protein [Hydrogenobacter thermophilus]	Mo (Import)			Res. Microbiol. (2001) 152, 311–21.
gene_16024_NODE_899_cov135.675850_length7823	metal ABC transporter permease [Sulfurihydrogenibium subterraneum]			Unknown
gene_34687_NODE_5730_cov92.061849_length1494	biopolymer transporter ExbD [Sulfurihydrogenibium subterraneum]
gene_19043_NODE_1307_cov118.538551_length6086	MFS transporter [Sulfurihydrogenibium subterraneum]
gene_22074_NODE_1830_cov32.779732_length4604	EmrA/EmrK family multidrug efflux transporter periplasmic adaptor subunit [Caldimicrobium thiodismutans]
gene_28175_NODE_3310_cov41.508993_length2668	ZIP family metal transporter [Aquificaceae bacterium]	Cd, Mn, Zn (Import)			Biochim. Biophys. Acta. (2000) 1465, 190-8.
gene_28340_NODE_3358_cov44.588190_length2629	EmrA/EmrK family multidrug efflux transporter periplasmic adaptor subunit [Aquificaceae bacterium]
gene_19808_NODE_1429_cov49.662101_length5604	sodium-dependent bicarbonate transport family permease [Sulfurihydrogenibium azorense]
gene_13966_NODE_678_cov30.629754_length9257	metal ABC transporter substrate-binding protein [Hydrogenobacter thermophilus]			Unknown
gene_15400_NODE_828_cov106.594684_length8256	exopolysaccharide Pel transporter PelG [Sulfurihydrogenibium subterraneum]
gene_10829_NODE_407_cov62.591805_length12794	MAG: exopolysaccharide Pel transporter PelG [Aquificae bacterium]
gene_38562_NODE_7711_cov91.358209_length1127	CusA/CzcA family heavy metal efflux RND transporter [Sulfurihydrogenibium subterraneum]	Ag, Co, Cu, (Cd, Zn) (Efflux)			Front. Bioeng. Biotechnol. (2018) 6:202., and Interpro
gene_24034_NODE_2244_cov45.765761_length3846	cation transporter [Aquificaceae bacterium]
gene_11444_NODE_454_cov152.288390_length11907	efflux RND transporter periplasmic adaptor subunit [Sulfurihydrogenibium subterraneum]	Unkown (Efflux)			Antimicrobial Drug Resistance Mechanisms of Drug Resistance, Volume 1 (Springer Nature)
gene_27313_NODE_3062_cov66.419412_length2878	MFS transporter [Hydrogenobacter sp.]
gene_30756_NODE_4140_cov119.623604_length2114	efflux RND transporter permease subunit [Sulfurihydrogenibium subterraneum]	Unkown (Efflux)			Antimicrobial Drug Resistance Mechanisms of Drug Resistance, Volume 1 (Springer Nature)
gene_6230_NODE_150_cov56.786859_length24025	efflux RND transporter permease subunit [Hydrogenobacter sp.]	Unkown (Efflux)			Antimicrobial Drug Resistance Mechanisms of Drug Resistance, Volume 1 (Springer Nature)
gene_13341_NODE_619_cov30.752088_length9873	MAG: efflux RND transporter permease subunit [Hydrogenobacter thermophilus]	Unkown (Efflux)			Antimicrobial Drug Resistance Mechanisms of Drug Resistance, Volume 1 (Springer Nature)
gene_32651_NODE_4864_cov140.165409_length1778	arsenic transporter [Sulfurihydrogenibium subterraneum]
gene_25561_NODE_2596_cov46.092510_length3406	MAG: phosphate ABC transporter substrate-binding protein PstS [Aquificae bacterium]

## Sheet: Other_genes
Other genes described in the manuscript (Main text).
Functional category	Protein ID	Function and Taxonomy	Description
Nitrogen fixation and Nitrification	D87L,gene_7155_NODE_189_cov122.575334_length20431	nitrate reductase catalytic subunit NapA [Sulfurihydrogenibium subterraneum]	Frequently observed in the N1 and K1 metagenomes (Front. Bioeng. Biotechnol. (2018) 6:202.)
Sulfate metabolism	D87L,gene_29007_NODE_3565_cov125.867191_length2472	thiosulfate oxidation carrier complex protein SoxZ [Sulfurihydrogenibium subterraneum]	Frequently observed in the N1 and K1 metagenomes (Front. Bioeng. Biotechnol. (2018) 6:202.)
	D87L,gene_24210_NODE_2280_cov31.839271_length3788	MAG: thiosulfohydrolase SoxB [Hydrogenobacter thermophilus]	Frequently observed in the N1 and K1 metagenomes (Front. Bioeng. Biotechnol. (2018) 6:202.)
